# Supplementary material for: cis-Dichloridobis(triisopropoxy­phosphine)­platinum(II)
Source: Acta Crystallogr Sect E Struct Rep Online. 2009 Oct 17;65(Pt 11):m1392. doi: 10.1107/S1600536809042226 (PMC2971432; doi:10.1107/S1600536809042226)
Supplement: Supplementary file 2 [file e-65-m1392-Isup2.hkl]

# 
# h,k,l, Fc-squared, Fo-squared, sigma(Fo-squared) and status flag 
# 
data_I
_shelx_title '  paul20_in_P21/c' 
_shelx_refln_list_code          4 
_shelx_F_calc_maximum      478.89 
_exptl_crystal_F_000      1360.00 
_reflns_d_resolution_high  0.8409 
 
loop_ 
 _symmetry_equiv_pos_as_xyz 
 'x, y, z' 
 '-x, y+1/2, -z+1/2' 
 '-x, -y, -z' 
 'x, -y-1/2, z-1/2' 
 
_cell_length_a    10.8962 
_cell_length_b    18.9114 
_cell_length_c    14.2754 
_cell_angle_alpha  90.000 
_cell_angle_beta  104.746 
_cell_angle_gamma  90.000 
 
_shelx_F_squared_multiplier     1.000 
 
loop_ 
 _refln_index_h 
 _refln_index_k 
 _refln_index_l 
 _refln_F_squared_calc 
 _refln_F_squared_meas 
 _refln_F_squared_sigma 
 _refln_observed_status 
   2   0   0    15532.18    15984.25    148.32 o 
   3   0   0    43060.98    43920.23    351.76 o 
   4   0   0    89288.55    91693.05    685.63 o 
   5   0   0    73087.22    71835.63   1061.90 o 
   6   0   0     4514.93     4555.50    167.97 o 
   7   0   0      435.66      456.56     98.40 o 
   8   0   0    21984.56    22002.77    513.47 o 
   9   0   0    25198.98    25924.73    487.07 o 
  10   0   0    13388.84    13922.34    506.43 o 
  11   0   0       19.99      544.21    428.50 o 
  12   0   0     4011.38     4070.63    351.26 o 
   2   1   0    25741.01    25774.94    296.58 o 
   3   1   0    50404.38    50910.57    382.79 o 
   4   1   0     9155.78     8893.28    107.77 o 
   5   1   0    23688.40    24311.57    226.13 o 
   6   1   0    33707.03    33849.17    310.95 o 
   7   1   0    13137.37    13013.15    192.09 o 
   8   1   0     3853.99     3901.62    115.12 o 
   9   1   0     1297.09     1239.53    126.39 o 
  10   1   0    10592.67    10761.09    317.48 o 
  11   1   0    13356.78    13325.33    376.80 o 
  12   1   0     4990.25     4819.92    254.92 o 
   2   2   0      964.44     1074.92     25.62 o 
   3   2   0     3291.65     3292.53     78.58 o 
   4   2   0    81641.23    82587.16    459.81 o 
   5   2   0    52289.82    51720.98    472.94 o 
   6   2   0    14159.69    14082.69    183.73 o 
   7   2   0     1062.92      965.63    100.19 o 
   8   2   0    11741.66    11415.15    196.56 o 
   9   2   0    34945.99    35104.10    485.53 o 
  10   2   0    19526.94    18917.05    362.11 o 
  11   2   0      554.86      509.99    131.83 o 
  12   2   0     2319.00     2333.41    221.73 o 
   1   3   0    46189.58    46519.91    431.28 o 
   2   3   0    32717.45    32609.95    281.24 o 
   3   3   0    17729.16    17941.90    144.17 o 
   4   3   0     9174.37     8979.76    112.04 o 
   5   3   0     1504.66     1475.36     63.99 o 
   6   3   0    21548.63    20476.38    378.08 o 
   7   3   0    23663.00    23655.88    334.72 o 
   8   3   0    13535.19    13135.31    213.34 o 
   9   3   0     1186.96     1286.68    178.06 o 
  10   3   0    10818.02    10681.92    272.42 o 
  11   3   0    17053.90    16830.53    501.29 o 
  12   3   0     7974.27     7605.75    325.22 o 
   0   4   0    10432.96    10201.92    322.65 o 
   1   4   0    24587.06    24765.26    152.84 o 
   2   4   0     3604.16     3671.34     63.68 o 
   3   4   0    11648.95    11725.02    113.00 o 
   4   4   0    80184.53    82027.98    464.12 o 
   5   4   0    66445.38    65089.63    434.95 o 
   6   4   0    34051.64    34508.52    314.93 o 
   7   4   0     1593.47     1671.18     92.88 o 
   8   4   0    13785.31    13643.85    258.13 o 
   9   4   0    50817.64    51072.55    621.38 o 
  10   4   0    33974.20    33385.47    510.49 o 
  11   4   0     1674.94     1540.37    179.55 o 
  12   4   0     1208.27     1427.84    201.51 o 
   1   5   0    10507.87    10291.50    110.60 o 
   2   5   0    42878.60    43606.33    306.85 o 
   3   5   0    28660.97    29112.71    204.81 o 
   4   5   0     3227.65     2973.59     64.09 o 
   5   5   0     3891.38     3853.69     81.82 o 
   6   5   0    34019.84    33410.70    311.15 o 
   7   5   0    31860.97    30313.97    422.39 o 
   8   5   0    14105.87    14219.11    326.81 o 
   9   5   0     1877.28     1838.57    152.14 o 
  10   5   0    12617.93    12230.45    287.88 o 
  11   5   0    15643.33    15299.62    379.95 o 
  12   5   0     5267.27     5409.95    283.09 o 
   0   6   0    53998.00    55701.10    398.36 o 
   1   6   0    51857.27    51561.92    491.07 o 
   2   6   0     3996.20     4008.82     79.28 o 
   3   6   0    17803.75    18024.63    158.16 o 
   4   6   0    49396.53    48756.94    333.32 o 
   5   6   0    51430.05    51137.30    380.50 o 
   6   6   0    12769.98    12677.01    172.90 o 
   7   6   0     1451.06     1324.66     72.63 o 
   8   6   0    12368.99    12103.78    244.73 o 
   9   6   0    24640.14    24596.99    422.73 o 
  10   6   0    18137.49    18400.80    370.92 o 
  11   6   0       68.28       54.03     91.31 o 
  12   6   0     1932.58     2145.98    262.66 o 
   1   7   0    37832.52    38086.76    302.67 o 
   2   7   0    55421.01    55660.39    411.42 o 
   3   7   0    25047.61    24032.17    249.23 o 
   4   7   0      630.59      581.24     35.28 o 
   5   7   0     4797.03     4737.46     92.80 o 
   6   7   0    28481.13    28220.08    307.98 o 
   7   7   0    27266.59    26858.47    359.52 o 
   8   7   0     6029.25     6075.40    179.50 o 
   9   7   0       28.44      -16.39     76.18 o 
  10   7   0     9819.50     9517.82    347.74 o 
  11   7   0    12318.42    11755.45    305.63 o 
   0   8   0   109344.16   107880.55    734.83 o 
   1   8   0    96207.02    97523.01    607.43 o 
   2   8   0    12065.36    12492.05    168.42 o 
   3   8   0    12255.09    12307.48    176.05 o 
   4   8   0    38225.56    37096.71    281.73 o 
   5   8   0    31321.47    31399.27    285.07 o 
   6   8   0     6052.64     5824.35    115.46 o 
   7   8   0      788.58      826.42     90.50 o 
   8   8   0    10579.10    10834.46    230.40 o 
   9   8   0    14581.25    14372.81    299.47 o 
  10   8   0     8212.72     7772.33    242.84 o 
  11   8   0       35.68      196.83    161.54 o 
   1   9   0    12227.02    11767.56    124.51 o 
   2   9   0    39160.39    39057.98    362.78 o 
   3   9   0    32107.82    32532.67    338.42 o 
   4   9   0     3924.20     3595.17    143.71 o 
   5   9   0     1770.58     1672.44     62.89 o 
   6   9   0    11814.93    12005.38    184.54 o 
   7   9   0    14019.52    13419.05    319.43 o 
   8   9   0     1011.87     1138.30    103.64 o 
   9   9   0      754.04      967.00    148.48 o 
  10   9   0     5831.64     5618.08    257.60 o 
  11   9   0     7663.41     7387.47    328.69 o 
   0  10   0    48346.34    47769.10    474.20 o 
   1  10   0    22965.98    22195.80    225.03 o 
   2  10   0      333.14      289.23     50.67 o 
   3  10   0    19067.92    18705.14    253.13 o 
   4  10   0    20679.85    20610.51    282.97 o 
   5  10   0    21699.54    21706.42    302.55 o 
   6  10   0     4142.02     3836.14    125.03 o 
   7  10   0     1195.07     1077.08     78.78 o 
   8  10   0    15618.37    15892.13    376.65 o 
   9  10   0    10566.26    10631.51    335.98 o 
  10  10   0     4156.47     4012.54    256.92 o 
  11  10   0      683.95      679.61    183.60 o 
   1  11   0    14984.36    15029.29    249.47 o 
   2  11   0    47151.40    48601.22    469.73 o 
   3  11   0    30048.42    30968.59    366.42 o 
   4  11   0     2225.61     2230.46    100.34 o 
   5  11   0     2568.50     2702.15    115.95 o 
   6  11   0    13802.01    13510.14    251.06 o 
   7  11   0    22965.00    23617.21    458.26 o 
   8  11   0     4730.93     4465.68    212.78 o 
   9  11   0       35.85      215.79    120.84 o 
  10  11   0     3893.57     4269.21    285.37 o 
   0  12   0     5846.00     5841.40    146.12 o 
   1  12   0     7984.28     7603.61    258.21 o 
   2  12   0      515.37      524.62     67.75 o 
   3  12   0    11104.85    11455.63    208.81 o 
   4  12   0    21831.39    22571.65    324.26 o 
   5  12   0    23539.92    23593.44    351.24 o 
   6  12   0     8834.86     8675.02    204.48 o 
   7  12   0      727.53     1074.61    143.80 o 
   8  12   0    16357.15    16773.92    467.37 o 
   9  12   0    17118.52    17402.15    442.25 o 
  10  12   0     5237.09     5506.15    294.91 o 
   1  13   0     3119.42     2975.32    108.20 o 
   2  13   0    16385.17    16720.06    265.38 o 
   3  13   0    13639.60    13929.97    245.63 o 
   4  13   0      692.73      758.46     91.05 o 
   5  13   0      838.69      817.47     94.84 o 
   6  13   0    16356.60    16424.64    301.07 o 
   7  13   0    28844.58    29287.50    549.65 o 
   8  13   0    15425.26    15810.22    415.20 o 
   9  13   0      125.00      360.94    175.19 o 
  10  13   0      925.57     1193.10    199.12 o 
   0  14   0     3561.34     3563.19    293.66 o 
   1  14   0     8266.17     7958.32    174.83 o 
   2  14   0      787.75      807.19     82.97 o 
   3  14   0     3442.63     3706.75    138.57 o 
   4  14   0     6762.36     6716.51    182.85 o 
   5  14   0     7824.97     8184.24    234.95 o 
   6  14   0     7615.17     7273.06    208.63 o 
   7  14   0      133.98      214.34    224.07 o 
   8  14   0     6980.19     7226.40    298.45 o 
   9  14   0     9630.34     9336.44    352.44 o 
   1  15   0     1481.81     1649.37     99.66 o 
   2  15   0    20963.66    21396.61    331.63 o 
   3  15   0    16795.21    16943.25    297.73 o 
   4  15   0     1265.69     1403.63    111.56 o 
   5  15   0     1063.15     1057.52    129.38 o 
   6  15   0    10002.45     9885.44    258.38 o 
   7  15   0    16458.95    16285.43    419.29 o 
   8  15   0     7379.03     7770.56    334.30 o 
   9  15   0      224.30      405.85    168.21 o 
   0  16   0    10730.75    10612.22    408.21 o 
   1  16   0    14995.40    15484.33    282.76 o 
   2  16   0     2014.63     2039.47    165.43 o 
   3  16   0     5494.69     4936.84    248.10 o 
   4  16   0     7305.32     7442.16    217.07 o 
   5  16   0     4071.54     4079.35    182.72 o 
   6  16   0     1054.52     1125.32    131.61 o 
   7  16   0      180.59      347.52    147.56 o 
   8  16   0     6006.19     6249.28    304.88 o 
   1  17   0     6324.47     6278.27    184.52 o 
   2  17   0    32346.78    32594.68    473.19 o 
   3  17   0    14171.18    13887.27    301.93 o 
   4  17   0     1224.77     1236.68    129.50 o 
   5  17   0      794.30      966.66    130.95 o 
   6  17   0     2778.08     2918.19    187.12 o 
   7  17   0     5607.62     5586.14    275.31 o 
   8  17   0      566.35      964.43    286.35 o 
   0  18   0     5419.38     5441.01    323.08 o 
   1  18   0     8762.32     8902.69    286.80 o 
   2  18   0      614.76      470.09    109.44 o 
   3  18   0     5433.03     5185.63    201.67 o 
   4  18   0     7840.53     7961.77    246.34 o 
   5  18   0     1886.61     1960.72    222.97 o 
   6  18   0       50.29       88.01    108.49 o 
   7  18   0     1151.51     1262.03    247.46 o 
   1  19   0     3275.44     3104.75    205.70 o 
   2  19   0    16640.52    16645.29    418.86 o 
   3  19   0     8431.11     8424.56    257.42 o 
   4  19   0     1276.77     1637.85    167.80 o 
   5  19   0      862.92     1215.24    353.34 o 
   6  19   0     3710.89     3800.06    256.19 o 
   0  20   0      942.92     1469.09    643.65 o 
   1  20   0      789.24      697.39    156.95 o 
   2  20   0       76.68       88.69    217.23 o 
   3  20   0     1085.18     1075.34    177.63 o 
   4  20   0     2423.30     2462.90    212.90 o 
   5  20   0     2337.14     2254.19    179.36 o 
   1  21   0     1044.64     1124.14    192.72 o 
   2  21   0     3445.99     3388.08    255.47 o 
   3  21   0     1680.69     2017.20    223.20 o 
   4  21   0      432.16      179.40    145.75 o 
   0  22   0      146.33      104.66    195.25 o 
   1  22   0       88.95      195.51    182.46 o 
   2  22   0        2.87      447.11    277.63 o 
 -12   1   1      493.95      733.27    154.35 o 
 -11   1   1      761.54      993.65    154.02 o 
 -10   1   1      195.60      271.81     83.19 o 
  -9   1   1      117.80      162.89     69.73 o 
  -8   1   1      748.52      755.75     99.39 o 
  -7   1   1      602.26      677.63     61.39 o 
  -6   1   1     1136.09     1250.37     63.31 o 
  -5   1   1      191.83      368.38     41.15 o 
  -4   1   1     2568.05     2552.24     61.60 o 
  -3   1   1     5466.56     5551.38     73.83 o 
  -2   1   1     4286.20     4433.49     51.68 o 
   2   1   1    11186.10    11353.33    104.53 o 
   3   1   1      781.88      865.85     87.09 o 
   4   1   1     2780.93     2792.15     63.64 o 
   5   1   1     1492.20     1682.31     90.03 o 
   6   1   1      742.50      713.37     46.89 o 
   7   1   1      266.24      411.24     95.47 o 
   8   1   1       22.05       48.12     74.50 o 
   9   1   1        9.39      105.32    129.01 o 
  10   1   1     1291.56     1534.02    160.75 o 
  11   1   1      435.06      727.59    181.35 o 
  12   1   1      377.79      439.40    163.00 o 
 -12   2   1     1438.74     1233.93    193.22 o 
 -11   2   1      747.15     1168.85    167.71 o 
 -10   2   1        5.70      138.32    197.24 o 
  -9   2   1       42.23       77.18     64.83 o 
  -8   2   1      113.14      124.02     74.23 o 
  -7   2   1     3349.85     3539.68    107.46 o 
  -6   2   1      450.27      621.15     55.92 o 
  -5   2   1       61.04       66.88     36.21 o 
  -4   2   1     5256.21     5431.07     86.23 o 
  -3   2   1    14734.99    14814.51    149.48 o 
  -2   2   1     4948.37     5058.46     56.99 o 
  -1   2   1     9180.55     9027.02     84.27 o 
   1   2   1     7774.67     7265.67    100.53 o 
   2   2   1       72.20       96.54     19.04 o 
   3   2   1    23725.08    24067.41    158.51 o 
   4   2   1      274.19      394.56     29.91 o 
   5   2   1      392.75      475.29     58.68 o 
   6   2   1      170.18      263.10     61.89 o 
   7   2   1      849.16      955.80     58.77 o 
   8   2   1      206.12      411.08     84.48 o 
   9   2   1      252.48      461.06    111.13 o 
  10   2   1      120.69      -54.74    102.15 o 
  11   2   1      255.61      367.30    217.73 o 
  12   2   1     1342.12     1788.99    223.84 o 
 -12   3   1     1194.98     1132.97    170.60 o 
 -11   3   1     1079.46     1029.18    130.39 o 
 -10   3   1      518.11      657.79    107.94 o 
  -9   3   1      377.92      403.47     94.21 o 
  -8   3   1     2615.22     2682.93    105.27 o 
  -7   3   1     1473.00     1427.34     75.92 o 
  -6   3   1       60.73      139.87     78.83 o 
  -5   3   1     1128.53     1067.51     53.16 o 
  -4   3   1    17949.91    18553.33    193.90 o 
  -3   3   1      428.38      530.12     33.05 o 
  -2   3   1    32720.48    32444.31    240.45 o 
  -1   3   1       68.91       92.48      9.28 o 
   0   3   1      275.30      322.34     14.61 o 
   1   3   1     2256.98     2313.68     31.63 o 
   2   3   1      112.38      154.60     18.90 o 
   3   3   1     1285.26     1320.76     32.00 o 
   4   3   1    12470.63    12730.16    124.18 o 
   5   3   1      936.44     1016.65     63.12 o 
   6   3   1      837.91     1008.66     59.47 o 
   7   3   1      436.40      469.69    100.60 o 
   8   3   1      124.65      169.69     83.31 o 
   9   3   1       45.72       -4.31     62.95 o 
  10   3   1      923.03     1102.20    157.94 o 
  11   3   1     1006.59      954.03    174.10 o 
  12   3   1      912.74     1106.30    196.80 o 
 -12   4   1      875.07      740.59    163.78 o 
 -11   4   1       67.15      232.40    137.54 o 
 -10   4   1     1049.17     1289.78    120.34 o 
  -9   4   1     1603.03     1409.20     93.79 o 
  -8   4   1       15.62       51.32     54.69 o 
  -7   4   1      348.63      554.62     71.72 o 
  -6   4   1     1854.44     1785.91     83.85 o 
  -5   4   1     3463.81     3473.08     83.46 o 
  -4   4   1       51.13       45.29     30.06 o 
  -3   4   1     1996.26     2005.45     45.91 o 
  -2   4   1     8157.00     8099.45     99.68 o 
  -1   4   1       43.89       91.17     14.35 o 
   0   4   1     1064.65     1015.46     27.02 o 
   1   4   1     1422.94     1431.09     32.26 o 
   2   4   1     1952.65     1987.54     37.72 o 
   3   4   1     5314.08     5282.07     80.61 o 
   4   4   1      865.99      864.75     35.26 o 
   5   4   1     1077.32      965.70     69.32 o 
   6   4   1       52.00       84.34     31.91 o 
   7   4   1     1222.14     1207.19     85.35 o 
   8   4   1      143.82      225.96     98.60 o 
   9   4   1     1637.67     1816.67    123.95 o 
  10   4   1      220.19      403.02    128.42 o 
  11   4   1       11.99      122.67    147.22 o 
  12   4   1      479.00      336.77    225.43 o 
 -12   5   1     1116.97     1113.16    163.63 o 
 -11   5   1     1702.40     1915.09    196.98 o 
 -10   5   1      695.14      813.39    117.89 o 
  -9   5   1      620.97      627.00     90.93 o 
  -8   5   1     1850.91     1762.15    146.08 o 
  -7   5   1     1262.62     1335.30     70.85 o 
  -6   5   1     4915.00     4498.82    102.42 o 
  -5   5   1     1586.98     1532.40     59.98 o 
  -4   5   1     8111.87     8726.37    113.50 o 
  -3   5   1     6101.70     6488.03     81.19 o 
  -2   5   1     8562.66     9110.33    126.47 o 
  -1   5   1    39382.27    39306.98    388.63 o 
   0   5   1     2681.91     2845.17     46.24 o 
   1   5   1    14906.23    15542.00    122.73 o 
   2   5   1     7436.88     7566.15     94.84 o 
   3   5   1    12961.15    13437.65    126.65 o 
   4   5   1     5714.36     5952.20    131.37 o 
   5   5   1     3439.77     3210.06     85.06 o 
   6   5   1     3288.84     2993.55    109.13 o 
   7   5   1     2501.85     2420.48    111.80 o 
   8   5   1     5479.69     5398.06    168.80 o 
   9   5   1     1046.16     1032.59    112.61 o 
  10   5   1      360.64      370.34    113.65 o 
  11   5   1     1645.91     1637.74    192.88 o 
  12   5   1      568.47      391.57    163.17 o 
 -12   6   1       64.37      168.60    191.21 o 
 -11   6   1       35.18       50.87     88.42 o 
 -10   6   1      334.93      569.62    117.08 o 
  -9   6   1     2967.30     3051.73    149.14 o 
  -8   6   1     1658.51     1555.77     89.54 o 
  -7   6   1     1404.08     1376.27     77.36 o 
  -6   6   1      500.50      628.42     84.44 o 
  -5   6   1    11381.36    11779.23    154.43 o 
  -4   6   1     2533.11     2666.88     60.99 o 
  -3   6   1     3318.24     3215.93     78.25 o 
  -2   6   1    11057.36    11317.62    185.19 o 
  -1   6   1      591.31      542.32     26.35 o 
   0   6   1       96.14      133.88     26.88 o 
   1   6   1     3164.43     3035.52     53.22 o 
   2   6   1    11483.15    11777.13    111.28 o 
   3   6   1     5619.23     5634.40     79.43 o 
   4   6   1    11253.85    11233.42    139.38 o 
   5   6   1     7734.87     7784.59    126.66 o 
   6   6   1     7514.85     7068.12    155.75 o 
   7   6   1     3548.84     3312.85    124.03 o 
   8   6   1     1694.12     1456.99    110.77 o 
   9   6   1      851.22      792.82    104.21 o 
  10   6   1       32.15      219.81    122.86 o 
  11   6   1       24.93     -119.76    133.72 o 
 -12   7   1      324.09      529.85    205.94 o 
 -11   7   1     1118.35     1189.53    171.95 o 
 -10   7   1      702.84      924.40    177.20 o 
  -9   7   1     1201.74     1241.42    154.53 o 
  -8   7   1     1588.34     1640.61     92.79 o 
  -7   7   1     3457.33     3190.68     95.58 o 
  -6   7   1    13322.13    13229.65    181.55 o 
  -5   7   1     7604.05     7629.92    118.76 o 
  -4   7   1      459.58      513.19     45.01 o 
  -3   7   1     6030.63     6189.17    115.59 o 
  -2   7   1    30939.06    32260.81    287.21 o 
  -1   7   1    15336.38    15402.08    151.96 o 
   0   7   1      679.68      743.07     34.67 o 
   1   7   1    29789.15    30962.11    218.45 o 
   2   7   1    11644.10    12478.62    121.42 o 
   3   7   1     3756.04     3452.93     85.20 o 
   4   7   1       41.20       30.35     34.94 o 
   5   7   1    15597.79    15324.54    175.47 o 
   6   7   1    15374.54    14620.63    287.08 o 
   7   7   1     1994.78     1914.89    161.98 o 
   8   7   1     3737.69     3671.72    143.00 o 
   9   7   1     1029.63      861.29    112.49 o 
  10   7   1     1156.97     1184.08    133.47 o 
  11   7   1      515.99      871.23    161.72 o 
 -11   8   1       56.83      184.69    140.18 o 
 -10   8   1      442.10      745.20    139.48 o 
  -9   8   1     1588.09     1833.88    168.55 o 
  -8   8   1       77.05      112.69     58.24 o 
  -7   8   1     1363.20     1459.41    123.06 o 
  -6   8   1       68.98      163.35     55.16 o 
  -5   8   1     6176.95     6260.13    112.42 o 
  -4   8   1     3414.81     3169.52     97.35 o 
  -3   8   1      636.17      959.78     90.92 o 
  -2   8   1       12.11       13.88     32.09 o 
  -1   8   1     8882.86     9069.59    132.81 o 
   0   8   1     8828.82     9164.94    143.65 o 
   1   8   1     9120.11     9658.31    112.97 o 
   2   8   1     5417.14     5657.81    143.26 o 
   3   8   1     2985.78     3028.38     69.04 o 
   4   8   1     8092.32     7894.36    121.76 o 
   5   8   1     5317.50     5437.48    107.97 o 
   6   8   1     4895.04     4730.96    100.35 o 
   7   8   1     1501.07     1408.87     94.49 o 
   8   8   1      271.94      324.21     94.47 o 
   9   8   1     4221.97     3995.39    168.45 o 
  10   8   1      438.48      333.87    101.89 o 
  11   8   1      614.03      402.36    162.63 o 
 -11   9   1     5852.04     5816.49    283.66 o 
 -10   9   1     2473.78     2386.18    192.75 o 
  -9   9   1     1481.38     1480.03    121.01 o 
  -8   9   1     9044.92     8320.55    206.44 o 
  -7   9   1    12415.00    11671.90    219.84 o 
  -6   9   1    10687.75    10559.95    315.04 o 
  -5   9   1        7.12       54.29     28.04 o 
  -4   9   1     5229.41     5010.71    120.08 o 
  -3   9   1     6029.27     5991.22    128.65 o 
  -2   9   1    16970.76    17256.46    219.24 o 
  -1   9   1     3303.64     2997.45     55.77 o 
   0   9   1      337.51      457.98     59.75 o 
   1   9   1    15251.51    15687.44    158.15 o 
   2   9   1     6556.26     6163.71     85.91 o 
   3   9   1    10613.48    10329.23    162.26 o 
   4   9   1    10080.61     9842.73    180.54 o 
   5   9   1     2136.55     1870.43     64.05 o 
   6   9   1    14837.32    14169.75    307.07 o 
   7   9   1     2731.99     2724.45    114.06 o 
   8   9   1     4803.52     4588.07    191.70 o 
   9   9   1      277.71      375.01     98.19 o 
  10   9   1     2694.29     3152.61    232.24 o 
  11   9   1     4397.80     4058.69    276.03 o 
 -11  10   1       99.44      418.58    321.77 o 
 -10  10   1     1471.86     1466.68    176.78 o 
  -9  10   1     2427.77     2337.55    191.72 o 
  -8  10   1      145.23      229.50    111.67 o 
  -7  10   1      108.37      -69.89    128.96 o 
  -6  10   1     1940.59     1849.37    102.20 o 
  -5  10   1     4112.12     4207.08    126.99 o 
  -4  10   1      650.02      998.26     94.55 o 
  -3  10   1     2827.77     2938.84    192.28 o 
  -2  10   1     4494.95     4573.12    113.50 o 
  -1  10   1     4114.74     3989.86     88.26 o 
   0  10   1     5874.90     5961.70     97.24 o 
   1  10   1     4752.10     4602.09     83.49 o 
   2  10   1      626.55      623.76     32.08 o 
   3  10   1     1199.23     1147.51     76.66 o 
   4  10   1      345.90      371.84     34.39 o 
   5  10   1     5753.59     5814.95    266.40 o 
   6  10   1       34.65      -15.76     70.67 o 
   7  10   1      361.57      368.46     70.39 o 
   8  10   1      165.37      300.46    130.11 o 
   9  10   1     4148.69     4248.32    218.50 o 
  10  10   1     1583.42     1539.19    183.17 o 
  11  10   1      928.88     1172.57    193.34 o 
 -11  11   1    10768.22    10655.22    393.29 o 
 -10  11   1     2050.05     2225.31    199.82 o 
  -9  11   1      745.38      993.82    234.44 o 
  -8  11   1    10176.32     9673.99    297.79 o 
  -7  11   1     2679.17     2765.32    135.27 o 
  -6  11   1     6649.76     6626.97    176.23 o 
  -5  11   1     2962.11     2830.52    121.71 o 
  -4  11   1    10608.16    10464.29    290.83 o 
  -3  11   1    11820.46    11894.61    207.23 o 
  -2  11   1     6522.88     6167.15    139.10 o 
  -1  11   1     5606.98     5386.30    132.60 o 
   0  11   1      553.60      550.87     48.27 o 
   1  11   1     3995.00     3885.95     88.69 o 
   2  11   1    14910.86    14910.18    317.71 o 
   3  11   1    11383.65    10777.71    196.57 o 
   4  11   1    14567.54    14369.19    238.75 o 
   5  11   1       33.26       57.54     56.57 o 
   6  11   1     2634.73     2668.92    113.07 o 
   7  11   1     3436.81     3655.99    204.41 o 
   8  11   1     5030.29     5412.76    229.77 o 
   9  11   1       77.93      153.66    133.65 o 
  10  11   1     3975.07     3962.71    345.51 o 
 -10  12   1     3180.89     3079.58    278.84 o 
  -9  12   1     5497.61     5072.74    266.35 o 
  -8  12   1     2316.11     2319.82    197.89 o 
  -7  12   1      119.04      304.20    110.25 o 
  -6  12   1      334.57      518.54    114.20 o 
  -5  12   1    13024.58    13068.64    246.79 o 
  -4  12   1      746.28      865.90    122.05 o 
  -3  12   1     1294.78     1639.15    103.46 o 
  -2  12   1       55.31       99.88     55.66 o 
  -1  12   1     1795.46     1624.52     79.37 o 
   0  12   1    10941.62    11468.05    161.69 o 
   1  12   1     1573.02     1571.33     57.81 o 
   2  12   1      593.50      421.16     66.02 o 
   3  12   1     1048.67     1092.76    153.79 o 
   4  12   1     4316.45     4451.07    160.63 o 
   5  12   1     8067.44     8032.22    182.63 o 
   6  12   1      406.18      464.97     77.63 o 
   7  12   1      140.38      443.66    215.45 o 
   8  12   1     3473.32     3663.05    208.96 o 
   9  12   1     3435.85     3753.33    364.57 o 
  10  12   1     2320.33     2422.80    226.43 o 
 -10  13   1     2045.03     2375.36    245.38 o 
  -9  13   1      376.56      499.87    146.49 o 
  -8  13   1     7902.83     7777.73    288.98 o 
  -7  13   1     7207.63     7271.77    215.32 o 
  -6  13   1    13652.62    13481.77    273.42 o 
  -5  13   1      356.61      527.14    129.08 o 
  -4  13   1    10827.67    10777.06    219.15 o 
  -3  13   1    13986.32    14135.49    251.90 o 
  -2  13   1    23226.11    23393.36    319.31 o 
  -1  13   1    12120.04    12700.11    262.73 o 
   0  13   1      944.20      880.60     72.53 o 
   1  13   1    10667.42    10147.90    213.83 o 
   2  13   1    26712.24    26907.32    352.04 o 
   3  13   1    12957.20    12826.84    234.74 o 
   4  13   1     3590.39     3533.83    139.61 o 
   5  13   1     2998.85     3084.24    205.95 o 
   6  13   1     9450.28     9798.84    237.34 o 
   7  13   1    12592.89    12597.90    374.54 o 
   8  13   1     4026.80     4406.26    242.75 o 
   9  13   1        1.05       28.48    121.62 o 
  10  13   1     1867.50     2248.81    226.05 o 
  -9  14   1     5373.94     5268.84    275.07 o 
  -8  14   1     1979.06     1884.60    195.26 o 
  -7  14   1      593.12      710.78    111.43 o 
  -6  14   1      701.74      884.43    138.79 o 
  -5  14   1    12017.60    12070.19    257.62 o 
  -4  14   1     8839.10     8776.95    213.90 o 
  -3  14   1     1770.86     1864.94    190.09 o 
  -2  14   1      311.49      360.13     75.31 o 
  -1  14   1     5296.95     4993.89    144.30 o 
   0  14   1     4405.68     4159.99    152.84 o 
   1  14   1     1656.89     1704.42     92.29 o 
   2  14   1     2276.88     2380.01    122.54 o 
   3  14   1     7679.45     7856.23    192.84 o 
   4  14   1    13669.83    14020.74    314.38 o 
   5  14   1     2156.33     2196.87    167.36 o 
   6  14   1      171.84      214.19     85.36 o 
   7  14   1     3676.85     3594.39    217.89 o 
   8  14   1     5594.86     5564.73    419.75 o 
   9  14   1     3717.48     3733.15    260.29 o 
  -9  15   1     1092.57     1304.17    213.95 o 
  -8  15   1     4900.39     5213.24    301.69 o 
  -7  15   1    13371.77    13777.24    322.72 o 
  -6  15   1    13172.67    13551.06    301.44 o 
  -5  15   1     7610.43     7317.36    306.97 o 
  -4  15   1     2733.16     2628.84    159.40 o 
  -3  15   1     5616.07     5856.59    182.68 o 
  -2  15   1    24548.28    25141.71    368.91 o 
  -1  15   1     6274.11     6448.00    202.50 o 
   0  15   1       16.25      170.96     55.21 o 
   1  15   1    12092.93    12149.52    230.95 o 
   2  15   1    17862.58    17998.82    304.19 o 
   3  15   1     5685.44     5941.26    176.74 o 
   4  15   1      248.79      607.66    152.32 o 
   5  15   1     6203.29     6086.52    302.01 o 
   6  15   1    13185.30    12736.69    301.05 o 
   7  15   1    13066.14    12922.91    374.91 o 
   8  15   1     5274.62     5293.64    267.32 o 
   9  15   1      140.99        0.91    133.19 o 
  -8  16   1     2829.49     2995.87    227.53 o 
  -7  16   1      261.20      343.88    192.93 o 
  -6  16   1     3188.33     3303.03    169.24 o 
  -5  16   1     6980.57     7398.76    229.83 o 
  -4  16   1    10701.53    10623.36    260.48 o 
  -3  16   1     2281.33     2223.15    127.90 o 
  -2  16   1      292.65      500.37    109.89 o 
  -1  16   1    11753.48    11735.72    255.54 o 
   0  16   1     9664.43    10015.67    278.83 o 
   1  16   1     6100.53     6007.29    165.59 o 
   2  16   1      533.90      626.19    125.13 o 
   3  16   1     5265.92     5437.07    182.90 o 
   4  16   1    11978.60    12137.07    281.79 o 
   5  16   1     4978.90     4835.56    184.19 o 
   6  16   1     1092.94     1317.63    172.87 o 
   7  16   1     2447.04     2314.88    206.44 o 
   8  16   1     5472.19     5787.20    313.40 o 
  -8  17   1     4397.32     4470.48    279.90 o 
  -7  17   1    14207.57    14811.03    488.39 o 
  -6  17   1     8979.60     8749.17    262.32 o 
  -5  17   1     1565.87     1471.82    139.22 o 
  -4  17   1     2404.59     2425.83    149.18 o 
  -3  17   1    13452.08    13696.09    294.19 o 
  -2  17   1    19186.14    19477.84    347.87 o 
  -1  17   1     3557.33     3443.97    146.92 o 
   0  17   1       96.82      519.80    118.15 o 
   1  17   1     6097.16     6181.15    252.30 o 
   2  17   1    21263.12    21379.84    364.46 o 
   3  17   1     9451.10     9756.38    247.61 o 
   4  17   1      417.27      429.69    107.55 o 
   5  17   1     3034.24     2762.22    263.54 o 
   6  17   1     9292.00     9412.80    334.45 o 
   7  17   1    10022.07     9983.45    353.67 o 
  -7  18   1        2.06        5.33    159.56 o 
  -6  18   1     3446.22     3378.86    196.31 o 
  -5  18   1     4061.29     3841.72    218.43 o 
  -4  18   1     6572.95     6429.49    222.47 o 
  -3  18   1     2815.13     2781.41    157.39 o 
  -2  18   1     3618.19     3649.45    191.24 o 
  -1  18   1    10921.53    11412.41    318.27 o 
   0  18   1    12600.64    12495.75    337.05 o 
   1  18   1     7495.24     7541.07    421.08 o 
   2  18   1      300.89      267.78     98.85 o 
   3  18   1     4381.25     4206.04    183.74 o 
   4  18   1     5484.05     5719.11    208.86 o 
   5  18   1     5948.54     5632.69    211.12 o 
   6  18   1     1893.58     1697.77    191.14 o 
   7  18   1       52.17      173.72    163.54 o 
  -6  19   1     2308.87     2125.25    179.20 o 
  -5  19   1      682.21      785.63    144.40 o 
  -4  19   1     2965.89     2952.34    177.75 o 
  -3  19   1    16014.91    16199.94    408.64 o 
  -2  19   1    13580.33    13641.21    380.29 o 
  -1  19   1     1704.42     1721.52    167.18 o 
   0  19   1       87.38      362.03    251.35 o 
   1  19   1     3777.14     3744.60    216.45 o 
   2  19   1    16446.33    16863.87    544.35 o 
   3  19   1    12004.08    12310.26    311.39 o 
   4  19   1     3376.18     3414.78    197.12 o 
   5  19   1       68.53      234.55    136.30 o 
   6  19   1     4596.27     4634.64    291.34 o 
  -5  20   1     5591.31     5417.65    242.49 o 
  -4  20   1     5382.06     5505.97    250.59 o 
  -3  20   1      890.76      495.22    220.11 o 
  -2  20   1     4178.95     3944.94    230.78 o 
  -1  20   1     6564.36     6806.50    290.50 o 
   0  20   1     5699.85     5369.42    254.08 o 
   1  20   1     6005.77     6135.89    273.33 o 
   2  20   1     1610.23     1717.60    205.28 o 
   3  20   1     2498.99     2612.12    228.58 o 
   4  20   1     5820.40     5689.30    281.58 o 
   5  20   1     6805.03     6726.43    300.24 o 
  -4  21   1     1351.84     1764.37    222.15 o 
  -3  21   1    12729.89    12973.36    417.81 o 
  -2  21   1     9312.03     9205.04    366.12 o 
  -1  21   1      912.29      975.52    173.10 o 
   0  21   1      710.44      726.81    175.70 o 
   1  21   1     4188.00     3640.05    284.47 o 
   2  21   1    11805.88    12092.95    395.77 o 
   3  21   1     7614.14     7949.35    344.97 o 
   4  21   1      408.71      511.49    176.89 o 
  -2  22   1     1365.51     1309.94    202.45 o 
  -1  22   1     6076.57     6106.83    313.18 o 
   0  22   1     7095.65     6839.23    409.72 o 
   1  22   1     4362.31     4595.20    312.44 o 
   2  22   1      219.03      285.91    172.92 o 
 -12   0   2     3743.83     3968.00    336.04 o 
 -11   0   2      170.09      261.58    132.56 o 
 -10   0   2    15174.82    15427.06    439.55 o 
  -9   0   2    18141.06    18931.20    414.72 o 
  -8   0   2     5745.49     5732.61    200.78 o 
  -7   0   2     1848.78     1807.21    161.67 o 
  -6   0   2    12105.42    11376.76    314.80 o 
  -5   0   2    65677.26    64453.33   1274.08 o 
  -4   0   2   117023.35   119423.91   1476.65 o 
  -3   0   2     9254.29     9866.36    189.61 o 
  -2   0   2    20912.65    20999.72    182.83 o 
   1   0   2    33702.86    33032.68    575.90 o 
   2   0   2     4593.54     4570.74     71.62 o 
   3   0   2    19670.44    20049.60    247.68 o 
   4   0   2    87811.70    88060.20    624.31 o 
   5   0   2    54058.82    54172.38    507.77 o 
   6   0   2     2823.27     2999.45    106.02 o 
   7   0   2     5481.56     5153.36    153.81 o 
   8   0   2    14467.22    14578.01    464.10 o 
   9   0   2    22586.29    22823.18    654.80 o 
  10   0   2     6341.56     5525.41    366.37 o 
  11   0   2      741.50     1442.20    268.03 o 
  12   0   2     3280.82     3258.23    395.86 o 
 -12   1   2     3954.97     4178.06    233.86 o 
 -11   1   2    16484.86    15770.60    468.56 o 
 -10   1   2     4321.95     4535.79    166.63 o 
  -9   1   2       43.30      158.01     77.78 o 
  -8   1   2    12268.40    12398.11    209.52 o 
  -7   1   2    17366.53    17791.13    235.80 o 
  -6   1   2    41834.89    42804.93    372.36 o 
  -5   1   2     1139.15     1249.16     63.31 o 
  -4   1   2    20582.13    20612.43    186.71 o 
  -3   1   2    58231.25    59146.73    323.41 o 
  -2   1   2    10113.36    10530.61     99.64 o 
  -1   1   2    51739.58    51176.83    254.07 o 
   0   1   2    15461.13    16124.52    101.83 o 
   1   1   2    65140.69    63577.21    496.91 o 
   2   1   2   102336.75    99670.51   1073.68 o 
   3   1   2    32457.41    31981.00    415.72 o 
   4   1   2       76.00      152.06     62.75 o 
   5   1   2    26839.95    26154.48    331.91 o 
   6   1   2    31329.31    30717.78    338.37 o 
   7   1   2     5247.42     5280.80    136.04 o 
   8   1   2      973.10      941.73     89.55 o 
   9   1   2     6010.91     6084.98    229.66 o 
  10   1   2    19259.59    19476.26    456.12 o 
  11   1   2     9450.82     9041.86    334.47 o 
  12   1   2     2778.09     2698.33    248.99 o 
 -12   2   2     1187.99     1145.47    171.38 o 
 -11   2   2     3390.87     3381.28    177.87 o 
 -10   2   2    33044.29    32780.19    585.91 o 
  -9   2   2    29906.70    30436.69    393.92 o 
  -8   2   2     9250.08     9202.67    182.72 o 
  -7   2   2        5.21       28.24     48.61 o 
  -6   2   2    32717.24    32639.69    314.21 o 
  -5   2   2    82063.43    83682.79    611.29 o 
  -4   2   2    72569.69    75122.72    445.48 o 
  -3   2   2     2251.16     2277.25     51.41 o 
  -2   2   2    12843.98    13052.36    103.18 o 
  -1   2   2    41756.57    42617.52    198.79 o 
   1   2   2    18867.39    19105.11    120.69 o 
   2   2   2      791.27      881.82     40.95 o 
   3   2   2    23084.86    23468.28    216.63 o 
   4   2   2    91177.66    89809.91    587.70 o 
   5   2   2    47126.21    46480.46    414.91 o 
   6   2   2     4228.76     4321.51    118.26 o 
   7   2   2     4360.26     4387.52    130.47 o 
   8   2   2    14870.74    14633.19    265.17 o 
   9   2   2    31064.36    31156.61    549.26 o 
  10   2   2     8679.46     8345.61    327.04 o 
  11   2   2      134.13      350.76    205.61 o 
  12   2   2     2790.16     2759.56    226.76 o 
 -12   3   2    10970.59    10866.67    354.96 o 
 -11   3   2    16018.48    15642.75    341.61 o 
 -10   3   2     4293.08     4395.95    156.15 o 
  -9   3   2     5319.85     5316.68    152.07 o 
  -8   3   2    14917.14    15398.17    241.24 o 
  -7   3   2    30489.02    30274.24    331.13 o 
  -6   3   2     7867.15     7563.06    177.74 o 
  -5   3   2     1180.81     1096.16     58.75 o 
  -4   3   2    40936.65    41633.68    489.78 o 
  -3   3   2    23440.88    23561.82    256.76 o 
  -2   3   2    42603.76    42265.72    300.16 o 
  -1   3   2     8949.03     8690.17    146.61 o 
   0   3   2     4373.15     4579.73     66.91 o 
   1   3   2    42304.27    42731.40    311.84 o 
   2   3   2     5021.68     4930.37     65.53 o 
   3   3   2    24422.29    24577.15    230.06 o 
   4   3   2     1239.40     1219.66     78.07 o 
   5   3   2    11353.83    11014.15    189.22 o 
   6   3   2    46494.07    46620.12    471.06 o 
   7   3   2    20634.54    20704.79    302.07 o 
   8   3   2    14495.92    14089.48    269.59 o 
   9   3   2      158.90      329.91    128.34 o 
  10   3   2    15523.66    15944.50    516.16 o 
  11   3   2    15662.51    15127.83    425.37 o 
 -12   4   2      244.50      570.81    177.09 o 
 -11   4   2     7670.04     7110.70    237.20 o 
 -10   4   2    53802.75    54076.22    710.01 o 
  -9   4   2    48071.60    47931.77    899.98 o 
  -8   4   2    22643.16    22441.99    302.06 o 
  -7   4   2      493.53      656.32     69.93 o 
  -6   4   2    42918.89    44525.95    572.69 o 
  -5   4   2    82214.36    80982.99    885.18 o 
  -4   4   2    66134.12    67247.81    421.21 o 
  -3   4   2     5771.21     5578.75     95.55 o 
  -2   4   2     1000.21     1054.82     33.55 o 
  -1   4   2    29389.69    29694.73    177.59 o 
   0   4   2   100631.57    98170.71    671.13 o 
   1   4   2    14124.38    14277.61    187.21 o 
   2   4   2      830.53      900.91     29.87 o 
   3   4   2    14520.81    14360.14    168.52 o 
   4   4   2    75810.22    75167.74    553.02 o 
   5   4   2    66184.96    66806.37    559.33 o 
   6   4   2     7855.90     7699.84    163.47 o 
   7   4   2     3975.85     3875.64    129.57 o 
   8   4   2    19176.23    19132.96    320.61 o 
   9   4   2    47333.70    46535.99    601.93 o 
  10   4   2    17996.71    17422.90    417.56 o 
  11   4   2      308.73      468.74    140.73 o 
 -12   5   2    10026.25     9823.31    357.34 o 
 -11   5   2    14418.24    14385.39    362.13 o 
 -10   5   2     2824.31     2959.55    158.15 o 
  -9   5   2     4778.94     4496.82    145.50 o 
  -8   5   2    12812.18    12927.02    218.50 o 
  -7   5   2    38646.99    39422.48    395.38 o 
  -6   5   2    13173.44    13010.87    183.40 o 
  -5   5   2      359.54      507.27     95.80 o 
  -4   5   2    23132.19    22634.03    205.51 o 
  -3   5   2    29513.69    29882.42    216.98 o 
  -2   5   2    14187.27    14431.52    137.79 o 
  -1   5   2     3197.46     3117.04     49.53 o 
   0   5   2     3870.63     3831.39     61.61 o 
   1   5   2    13519.95    13520.05    122.27 o 
   2   5   2    20702.59    21075.65    178.05 o 
   3   5   2    11503.55    10988.70    110.40 o 
   4   5   2      714.46      639.16     60.74 o 
   5   5   2    22872.25    22545.16    280.87 o 
   6   5   2    44023.31    44757.41    470.81 o 
   7   5   2    26706.70    26698.02    370.09 o 
   8   5   2     7374.37     7426.72    195.83 o 
   9   5   2       82.86      100.52     86.05 o 
  10   5   2    16822.34    16529.28    413.81 o 
  11   5   2    11475.89    11421.06    388.01 o 
 -12   6   2      861.00      950.65    149.27 o 
 -11   6   2     2136.59     2242.62    170.57 o 
 -10   6   2    21521.16    21684.82    387.39 o 
  -9   6   2    20578.13    20327.48    307.90 o 
  -8   6   2    12722.07    12309.30    213.99 o 
  -7   6   2      198.69      356.68     74.82 o 
  -6   6   2    27955.76    28549.50    295.56 o 
  -5   6   2    49733.14    49630.10    386.48 o 
  -4   6   2    28954.43    29239.18    303.57 o 
  -3   6   2     5948.88     5851.64     80.46 o 
  -2   6   2    10984.00    11059.48    187.19 o 
  -1   6   2    53738.45    54601.01    295.68 o 
   0   6   2    75624.07    76320.58    395.82 o 
   1   6   2    19752.19    20039.11    169.02 o 
   2   6   2       25.18      114.53     52.58 o 
   3   6   2    24439.57    24419.72    199.42 o 
   4   6   2    40302.69    39413.34    465.62 o 
   5   6   2    40253.55    40019.51    409.16 o 
   6   6   2     1880.70     1885.11     94.46 o 
   7   6   2     5480.26     5515.31    160.27 o 
   8   6   2    16243.38    15823.18    298.25 o 
   9   6   2    26976.62    26228.24    431.18 o 
  10   6   2     9472.29     9368.34    259.98 o 
  11   6   2       50.00      427.11    241.88 o 
 -12   7   2     7060.59     6828.04    309.03 o 
 -11   7   2    11240.33    11398.10    299.44 o 
 -10   7   2     4328.57     4411.94    243.18 o 
  -9   7   2     1179.99      944.21    108.59 o 
  -8   7   2     8752.84     8973.56    183.76 o 
  -7   7   2    28465.86    28664.03    323.73 o 
  -6   7   2    17123.72    17408.76    219.90 o 
  -5   7   2     1147.38     1130.25     51.46 o 
  -4   7   2     3391.93     3157.16     66.82 o 
  -3   7   2    34655.48    35044.93    329.57 o 
  -2   7   2    52329.66    53435.60    410.52 o 
  -1   7   2     7761.70     7596.00     88.18 o 
   0   7   2     6565.58     6470.85     88.64 o 
   1   7   2    26434.31    26234.56    212.48 o 
   2   7   2    45771.84    46087.86    312.44 o 
   3   7   2    21395.26    20669.75    198.64 o 
   4   7   2     1753.62     1664.02     53.95 o 
   5   7   2    10657.97    10360.39    185.08 o 
   6   7   2    25822.67    25743.50    343.28 o 
   7   7   2    11883.95    12133.02    240.28 o 
   8   7   2      305.15      424.33    171.61 o 
   9   7   2      893.63     1113.38    141.97 o 
  10   7   2    11553.45    11142.60    293.70 o 
  11   7   2    10706.50    10892.06    611.86 o 
 -12   8   2     1930.35     1842.51    252.22 o 
 -11   8   2      758.13      770.92    171.58 o 
 -10   8   2     7458.87     7215.79    232.29 o 
  -9   8   2    12374.97    12268.72    270.20 o 
  -8   8   2     5504.06     5398.72    141.55 o 
  -7   8   2      120.31      215.82     54.33 o 
  -6   8   2    15268.07    15271.21    221.49 o 
  -5   8   2    38024.21    37233.98    472.64 o 
  -4   8   2    29542.95    30006.88    333.89 o 
  -3   8   2     2840.67     2871.77     87.58 o 
  -2   8   2    10608.17    10526.26    157.01 o 
  -1   8   2    89846.14    90059.88    467.47 o 
   0   8   2    66498.58    66082.87    442.53 o 
   1   8   2    53587.91    54496.86    364.83 o 
   2   8   2       76.96      106.79     32.13 o 
   3   8   2    25577.72    25061.77    226.36 o 
   4   8   2    31311.55    30524.73    264.58 o 
   5   8   2    22689.13    21719.82    270.33 o 
   6   8   2     4151.09     4159.61    135.91 o 
   7   8   2     2415.29     2306.35    119.64 o 
   8   8   2    12671.83    12479.05    308.46 o 
   9   8   2    12683.98    12266.65    289.02 o 
  10   8   2     4303.48     3968.33    243.26 o 
  11   8   2      255.47      367.47    204.27 o 
 -11   9   2     7975.39     7593.10    316.36 o 
 -10   9   2     4630.32     4588.13    239.44 o 
  -9   9   2      143.54       50.34     71.27 o 
  -8   9   2     7823.56     7564.57    167.53 o 
  -7   9   2    17103.71    16815.53    334.44 o 
  -6   9   2    14463.96    14534.66    248.16 o 
  -5   9   2       11.45       17.78     54.38 o 
  -4   9   2    14248.66    14241.10    218.20 o 
  -3   9   2    46984.28    48104.47    449.44 o 
  -2   9   2    47613.26    47160.75    422.39 o 
  -1   9   2     9056.36     8837.06    156.55 o 
   0   9   2     3893.47     3890.89     76.93 o 
   1   9   2    31998.04    31584.98    265.48 o 
   2   9   2    69411.77    69925.71    454.32 o 
   3   9   2    30537.04    30465.01    352.59 o 
   4   9   2      153.88      258.07     37.18 o 
   5   9   2     7336.40     7044.96    119.82 o 
   6   9   2    15273.49    15648.44    259.16 o 
   7   9   2    11643.85    11685.28    239.19 o 
   8   9   2      132.46      127.00     83.43 o 
   9   9   2     2394.52     2343.24    151.10 o 
  10   9   2     7443.28     7024.51    319.88 o 
  11   9   2     8871.06     9203.39    595.21 o 
 -11  10   2     1413.27     1724.74    216.01 o 
 -10  10   2     6614.27     6819.40    273.72 o 
  -9  10   2    16669.67    16035.00    397.02 o 
  -8  10   2     5958.54     5828.59    181.59 o 
  -7  10   2        1.63       13.24     62.89 o 
  -6  10   2     5141.02     5045.76    151.40 o 
  -5  10   2    26914.25    26983.61    354.91 o 
  -4  10   2    27246.26    27405.35    340.94 o 
  -3  10   2     8091.76     8244.99    160.06 o 
  -2  10   2     2426.93     2158.96     89.06 o 
  -1  10   2    56766.07    57160.83    473.46 o 
   0  10   2    29583.90    29308.39    259.66 o 
   1  10   2    16711.68    16516.71    184.59 o 
   2  10   2      350.26      451.66     39.70 o 
   3  10   2    26111.94    26120.34    262.99 o 
   4  10   2    31506.88    30835.56    449.88 o 
   5  10   2    10421.77     9785.47    175.28 o 
   6  10   2     3257.38     3125.70    139.36 o 
   7  10   2     3964.76     3523.53    187.29 o 
   8  10   2    13295.31    12764.35    567.24 o 
   9  10   2     6275.30     6610.18    377.48 o 
  10  10   2     1923.98     2283.33    234.91 o 
 -11  11   2     6139.70     6406.63    304.58 o 
 -10  11   2     2758.94     2303.62    212.82 o 
  -9  11   2      188.36      478.47    193.09 o 
  -8  11   2    11500.38    11286.01    259.20 o 
  -7  11   2    13416.96    13607.09    273.97 o 
  -6  11   2    14461.34    14265.67    269.93 o 
  -5  11   2      754.53      901.84     84.88 o 
  -4  11   2     6215.63     6333.93    157.94 o 
  -3  11   2    37611.28    38961.04    423.96 o 
  -2  11   2    35888.13    36473.81    396.79 o 
  -1  11   2    10840.67    10846.72    141.28 o 
   0  11   2     2097.17     2115.54     63.54 o 
   1  11   2    19890.38    20124.05    217.66 o 
   2  11   2    43556.38    43613.99    356.07 o 
   3  11   2    18911.15    18685.37    267.85 o 
   4  11   2      939.76      927.57     53.08 o 
   5  11   2     4374.17     3977.25    187.61 o 
   6  11   2    15326.33    15460.46    349.69 o 
   7  11   2    28696.11    28925.99    545.08 o 
   8  11   2     3128.29     3324.57    213.19 o 
   9  11   2     1151.39     1205.84    169.43 o 
  10  11   2     4511.42     4444.81    332.81 o 
 -10  12   2     9988.15     9806.76    342.98 o 
  -9  12   2    21833.03    21566.72    503.60 o 
  -8  12   2     8479.88     8331.83    232.17 o 
  -7  12   2      667.83      788.23    105.01 o 
  -6  12   2     8707.83     8571.03    216.23 o 
  -5  12   2    27185.33    27899.32    394.74 o 
  -4  12   2    16990.38    17763.05    283.61 o 
  -3  12   2     3801.98     3633.25    145.91 o 
  -2  12   2     3360.53     3162.18    109.50 o 
  -1  12   2     9715.98     9512.25    175.15 o 
   0  12   2     9193.58     9194.74    135.50 o 
   1  12   2     8575.73     8726.60    139.65 o 
   2  12   2      300.30      464.79     50.82 o 
   3  12   2    22409.17    22905.50    318.03 o 
   4  12   2    22699.71    22888.20    324.73 o 
   5  12   2    10037.37     9620.66    204.04 o 
   6  12   2     2755.42     2768.96    226.64 o 
   7  12   2     3160.59     2998.75    233.03 o 
   8  12   2    21142.98    20809.71    497.62 o 
   9  12   2    10069.30    10106.68    380.34 o 
  10  12   2     4244.85     3989.79    266.77 o 
 -10  13   2      831.03      920.94    169.42 o 
  -9  13   2     2183.54     2274.10    216.02 o 
  -8  13   2    20569.15    20205.72    410.62 o 
  -7  13   2    22757.76    22797.97    394.68 o 
  -6  13   2     6438.32     6630.17    194.13 o 
  -5  13   2       51.22      109.63     71.41 o 
  -4  13   2     2381.98     2451.89    123.96 o 
  -3  13   2    15376.74    15717.68    269.46 o 
  -2  13   2    12584.11    12302.04    258.86 o 
  -1  13   2      181.68      359.98     69.18 o 
   0  13   2      396.16      422.85     45.76 o 
   1  13   2     6651.53     6460.60    122.93 o 
   2  13   2    12526.66    12728.84    226.53 o 
   3  13   2     6450.79     6486.50    167.83 o 
   4  13   2      442.00      676.23     93.19 o 
   5  13   2     1330.05     1444.71    161.70 o 
   6  13   2    14704.51    15024.30    372.86 o 
   7  13   2    24270.56    24876.61    526.96 o 
   8  13   2     8531.97     8903.63    316.28 o 
   9  13   2      277.55      280.24    152.33 o 
 -10  14   2     5003.82     4598.93    277.34 o 
  -9  14   2     9275.17     9275.76    337.49 o 
  -8  14   2     3214.42     3365.60    215.00 o 
  -7  14   2     1763.48     1684.55    139.15 o 
  -6  14   2     7609.71     7582.30    220.15 o 
  -5  14   2     7121.72     7212.92    207.85 o 
  -4  14   2     5294.63     5171.28    167.49 o 
  -3  14   2     2349.15     2558.69    197.97 o 
  -2  14   2     9474.90     9452.97    205.95 o 
  -1  14   2     6614.56     6688.31    180.50 o 
   0  14   2     4663.71     4405.90    105.63 o 
   1  14   2     3543.55     3515.75    118.79 o 
   2  14   2        1.79      256.23     84.92 o 
   3  14   2     7688.54     7645.34    190.20 o 
   4  14   2     5139.50     5213.56    166.14 o 
   5  14   2     7940.78     7882.24    250.66 o 
   6  14   2     2046.83     2247.35    221.70 o 
   7  14   2      643.00      735.14    151.17 o 
   8  14   2    13232.14    13720.98    417.86 o 
   9  14   2     8162.24     8266.22    363.74 o 
  -9  15   2      104.07      163.47    142.69 o 
  -8  15   2    10459.08    10694.25    476.68 o 
  -7  15   2    20349.70    19903.78    393.83 o 
  -6  15   2     5263.92     5184.78    205.67 o 
  -5  15   2        5.57       27.46     79.56 o 
  -4  15   2     1973.36     2070.90    136.03 o 
  -3  15   2    19147.07    19649.10    332.23 o 
  -2  15   2    15614.95    15882.04    286.45 o 
  -1  15   2      902.41      974.86     86.98 o 
   0  15   2      468.82      441.46     54.33 o 
   1  15   2     6828.98     6940.06    177.21 o 
   2  15   2    25101.31    26261.37    384.45 o 
   3  15   2     7585.69     7567.38    201.25 o 
   4  15   2      716.71      659.21     95.41 o 
   5  15   2     1744.37     1630.43    190.54 o 
   6  15   2     7993.91     7983.15    389.65 o 
   7  15   2    11907.67    12613.64    397.24 o 
   8  15   2     2806.35     2890.62    236.47 o 
  -9  16   2     2980.20     3036.05    254.57 o 
  -8  16   2     4777.73     4830.67    269.42 o 
  -7  16   2       39.17      -27.29     96.28 o 
  -6  16   2     3873.41     3889.84    184.60 o 
  -5  16   2     4014.92     4212.41    222.80 o 
  -4  16   2     7332.76     7255.73    212.25 o 
  -3  16   2     3780.34     3823.14    164.57 o 
  -2  16   2     9924.46     9854.13    236.33 o 
  -1  16   2    15849.75    15923.33    285.17 o 
   0  16   2    13523.67    13145.97    243.42 o 
   1  16   2    10858.22    10565.93    300.59 o 
   2  16   2      723.70      804.50    145.68 o 
   3  16   2     7645.34     7677.87    215.69 o 
   4  16   2     9055.55     9202.98    244.61 o 
   5  16   2     5146.44     5249.18    234.29 o 
   6  16   2      368.94      535.21    138.72 o 
   7  16   2     1864.97     2226.02    212.70 o 
   8  16   2     5638.41     5380.06    290.01 o 
  -8  17   2     2619.61     2499.88    217.72 o 
  -7  17   2     8503.21     8392.36    267.30 o 
  -6  17   2     2255.82     2250.54    163.86 o 
  -5  17   2      268.67      469.55    115.33 o 
  -4  17   2     1711.85     1670.72    154.14 o 
  -3  17   2    24848.24    25184.02    424.77 o 
  -2  17   2    32275.20    32541.05    480.13 o 
  -1  17   2     3157.78     2990.12    137.57 o 
   0  17   2      288.50      548.26    126.89 o 
   1  17   2    16976.95    16965.50    385.82 o 
   2  17   2    30380.87    30084.64    450.48 o 
   3  17   2     7315.00     7674.03    247.06 o 
   4  17   2      851.55      575.41    124.68 o 
   5  17   2     3755.51     3979.74    184.87 o 
   6  17   2     4996.29     4999.92    263.81 o 
   7  17   2     4302.56     4078.63    259.70 o 
  -7  18   2      194.30      337.04    127.26 o 
  -6  18   2     1064.89     1131.35    138.93 o 
  -5  18   2     1511.14     1727.30    159.85 o 
  -4  18   2     5857.26     5695.66    215.58 o 
  -3  18   2     2201.54     2446.40    158.28 o 
  -2  18   2     1611.28     1656.20    273.52 o 
  -1  18   2     6522.96     6810.95    260.43 o 
   0  18   2     6269.71     6623.04    254.57 o 
   1  18   2     5964.65     5499.79    241.06 o 
   2  18   2     1359.27     1400.79    133.80 o 
   3  18   2     5052.33     5555.43    246.52 o 
   4  18   2     5961.20     5972.51    220.64 o 
   5  18   2      870.04     1088.76    216.42 o 
   6  18   2       12.63      -10.12    127.33 o 
  -6  19   2     2842.41     3031.84    200.81 o 
  -5  19   2      405.33      446.59    129.50 o 
  -4  19   2     1583.13     1732.32    154.50 o 
  -3  19   2    10369.26    10772.01    294.54 o 
  -2  19   2    11586.68    11724.29    364.46 o 
  -1  19   2      953.57     1056.31    271.09 o 
   0  19   2      200.08      323.01    136.79 o 
   1  19   2     6149.87     6290.85    253.29 o 
   2  19   2    12834.65    13099.65    374.46 o 
   3  19   2     5193.40     5168.56    211.74 o 
   4  19   2      493.04      454.27    120.62 o 
   5  19   2     1965.80     1729.21    370.72 o 
   6  19   2     4189.84     4018.05    353.63 o 
  -5  20   2     1889.34     2173.12    170.37 o 
  -4  20   2     2013.45     2294.44    179.26 o 
  -3  20   2      344.89      467.01    143.41 o 
  -2  20   2      447.74      528.56    140.24 o 
  -1  20   2     1463.14     1791.53    191.56 o 
   0  20   2      910.45     1073.25    154.84 o 
   1  20   2      424.42      408.77    139.84 o 
   2  20   2      545.42      543.65    167.78 o 
   3  20   2     2148.87     2112.94    197.99 o 
   4  20   2     2969.75     3244.17    232.15 o 
   5  20   2      802.44      894.75    245.86 o 
  -4  21   2      746.40      900.47    196.20 o 
  -3  21   2     2977.48     3302.56    243.60 o 
  -2  21   2     2845.92     2909.79    232.11 o 
  -1  21   2      289.66      282.78    154.07 o 
   0  21   2       67.76       18.69    121.93 o 
   1  21   2      996.43      908.87    183.81 o 
   2  21   2     3113.10     3044.13    267.47 o 
   3  21   2     1308.05     1377.89    201.16 o 
  -2  22   2      291.33      455.16    164.76 o 
  -1  22   2      206.64      213.20    143.21 o 
   0  22   2      218.21      116.19    140.03 o 
   1  22   2      226.51      428.53    166.01 o 
 -12   1   3      226.20      109.65    114.92 o 
 -11   1   3      804.40     1057.60    118.38 o 
 -10   1   3      715.17      682.84     98.06 o 
  -9   1   3       11.50       62.31     85.34 o 
  -8   1   3       10.86       86.34     66.91 o 
  -7   1   3       49.29      113.31     58.94 o 
  -6   1   3      599.75      646.33     53.83 o 
  -5   1   3       43.16       47.21     36.48 o 
  -4   1   3      253.20      297.61     34.21 o 
  -3   1   3      528.22      609.43     32.02 o 
  -2   1   3     5817.91     5836.34     57.45 o 
  -1   1   3     5012.84     4990.72     51.06 o 
   0   1   3     4230.20     4462.89     61.73 o 
   1   1   3       26.18       37.12     21.98 o 
   2   1   3     1323.59     1379.91     35.22 o 
   3   1   3     4262.60     4164.56     75.69 o 
   4   1   3     4285.05     3935.67     78.27 o 
   5   1   3     2713.87     2596.68     59.16 o 
   6   1   3      804.80     1016.24     64.86 o 
   7   1   3      205.84      245.29     53.21 o 
   8   1   3        4.40      -81.91     98.58 o 
   9   1   3        0.44      133.60    113.96 o 
  10   1   3     1006.82     1293.31    178.96 o 
  11   1   3      112.12      -61.90    127.04 o 
 -12   2   3     1340.16     1772.44    184.09 o 
 -11   2   3      784.12     1041.06    119.67 o 
 -10   2   3       27.27       43.03     74.16 o 
  -9   2   3        6.27       76.77     75.75 o 
  -8   2   3     2796.21     2760.03    142.40 o 
  -7   2   3      210.82      310.43     78.26 o 
  -6   2   3      673.43      786.85     69.72 o 
  -5   2   3     1136.28     1096.77     56.93 o 
  -4   2   3      812.53      835.23     44.38 o 
  -3   2   3     8501.31     8103.30     94.01 o 
  -2   2   3     1014.88     1101.37     44.20 o 
  -1   2   3     8608.46     8718.40     58.30 o 
   0   2   3    17171.37    17488.51    133.73 o 
   1   2   3     2154.29     2129.39     46.01 o 
   2   2   3      876.78      757.84     47.36 o 
   3   2   3     1963.98     1766.95     61.69 o 
   4   2   3     1738.37     1878.85     68.07 o 
   5   2   3      476.05      463.12     51.70 o 
   6   2   3      465.08      661.18     71.15 o 
   7   2   3        6.33      121.37     85.81 o 
   8   2   3        6.45       78.41     58.40 o 
   9   2   3      991.95     1042.61    144.95 o 
  10   2   3        1.76       -8.17    105.24 o 
  11   2   3      818.23      989.88    221.55 o 
 -12   3   3      734.54      890.14    152.49 o 
 -11   3   3     2238.70     2246.90    159.30 o 
 -10   3   3     1882.24     1709.30    120.63 o 
  -9   3   3     2454.77     2343.28    127.80 o 
  -8   3   3     1083.58     1218.68     87.98 o 
  -7   3   3      455.52      443.40     59.35 o 
  -6   3   3      184.25      311.86     47.95 o 
  -5   3   3     1982.87     1963.52     65.41 o 
  -4   3   3     7626.57     7458.39    104.96 o 
  -3   3   3       21.56      111.84     46.92 o 
  -2   3   3     5655.33     5591.42     75.00 o 
  -1   3   3      226.59      207.67     28.48 o 
   0   3   3      972.86      902.97     34.18 o 
   1   3   3      964.70      975.76     38.77 o 
   2   3   3       34.94       68.24     25.46 o 
   3   3   3     9147.35     9161.97    137.37 o 
   4   3   3     4446.07     4354.12    109.44 o 
   5   3   3      227.11      356.82     54.73 o 
   6   3   3       81.81       95.53     49.58 o 
   7   3   3      315.09      383.92     77.44 o 
   8   3   3      116.96      240.67    148.52 o 
   9   3   3      125.92      177.37    114.63 o 
  10   3   3     2347.40     2208.81    192.92 o 
  11   3   3      554.13      805.76    182.06 o 
 -12   4   3      163.42      170.55    131.74 o 
 -11   4   3      353.15      454.49    109.70 o 
 -10   4   3     1169.39     1464.84    131.48 o 
  -9   4   3      213.92      317.50    111.14 o 
  -8   4   3      571.36      721.05     78.23 o 
  -7   4   3        2.03       12.39     47.99 o 
  -6   4   3      266.71      304.67     45.99 o 
  -5   4   3     3265.51     3345.26     82.81 o 
  -4   4   3      233.97      321.98     38.93 o 
  -3   4   3     4905.11     4881.64     77.70 o 
  -2   4   3     1038.78     1143.72     52.09 o 
  -1   4   3      596.09      644.78     34.19 o 
   0   4   3      943.30     1038.39     50.45 o 
   1   4   3      707.23      691.10     48.12 o 
   2   4   3     1318.54     1466.20     38.26 o 
   3   4   3      498.34      502.72     47.31 o 
   4   4   3      231.21      242.02     48.68 o 
   5   4   3     1006.97     1008.87     71.49 o 
   6   4   3      434.47      497.79     68.52 o 
   7   4   3      522.32      816.37    102.82 o 
   8   4   3      441.33      425.18     84.34 o 
   9   4   3     1234.09     1408.13    157.87 o 
  10   4   3      126.26      189.68    122.03 o 
  11   4   3     1227.02     1559.01    184.40 o 
 -12   5   3      950.35      927.21    147.16 o 
 -11   5   3     1662.16     1461.73    142.45 o 
 -10   5   3      103.24       32.33     70.64 o 
  -9   5   3     2287.01     1901.29    114.30 o 
  -8   5   3     1573.00     1589.15     95.53 o 
  -7   5   3     4282.95     4068.12    114.95 o 
  -6   5   3     6129.95     5957.42    119.47 o 
  -5   5   3      192.63      158.69     45.92 o 
  -4   5   3     2142.85     2140.61     67.12 o 
  -3   5   3    14883.04    15711.13    153.16 o 
  -2   5   3     4761.61     4664.60     71.11 o 
  -1   5   3     3698.16     3705.06     78.31 o 
   0   5   3     2096.09     2164.86     50.32 o 
   1   5   3    15739.83    15823.01    147.54 o 
   2   5   3       86.73      169.87     40.27 o 
   3   5   3      509.62      577.00     84.07 o 
   4   5   3     1207.71     1165.56     69.71 o 
   5   5   3     8500.80     8218.16    164.91 o 
   6   5   3     4017.23     3913.42    131.62 o 
   7   5   3     4326.54     4100.31    218.37 o 
   8   5   3     3811.61     3786.08    149.25 o 
   9   5   3      416.22      372.58    101.33 o 
  10   5   3     1490.39     1710.93    183.06 o 
  11   5   3      393.27      541.29    149.79 o 
 -12   6   3        8.67      194.19    154.45 o 
 -11   6   3      378.62      364.80    117.75 o 
 -10   6   3     2257.93     2031.12    125.46 o 
  -9   6   3     1457.44     1783.32    138.27 o 
  -8   6   3     1524.44     1482.29     93.71 o 
  -7   6   3     1194.47     1166.89     83.43 o 
  -6   6   3       39.67      148.50     52.79 o 
  -5   6   3     6610.62     6393.13    116.08 o 
  -4   6   3     4179.45     4006.22     80.17 o 
  -3   6   3     3367.51     3511.77    116.98 o 
  -2   6   3       80.80      160.84     25.13 o 
  -1   6   3     1435.02     1464.52     54.00 o 
   0   6   3     7718.27     8130.72    103.41 o 
   1   6   3       54.78      122.71     33.41 o 
   2   6   3    10843.38    11127.66    129.79 o 
   3   6   3     1258.84     1192.54     92.62 o 
   4   6   3    13337.30    12904.87    197.94 o 
   5   6   3     1976.69     2141.67    109.58 o 
   6   6   3    11872.53    11868.25    224.34 o 
   7   6   3     1914.39     1800.24    104.32 o 
   8   6   3      991.87     1254.75    209.70 o 
   9   6   3     1256.76     1441.09    130.61 o 
  10   6   3       13.60      227.83    152.08 o 
  11   6   3      221.35      484.51    203.67 o 
 -12   7   3      717.38      768.54    183.76 o 
 -11   7   3     1342.22     1543.97    152.87 o 
 -10   7   3       49.37       99.74     90.31 o 
  -9   7   3     1140.97     1294.18    103.07 o 
  -8   7   3     1061.25     1172.48     93.47 o 
  -7   7   3     7407.97     7400.78    148.74 o 
  -6   7   3    23280.89    23677.15    319.93 o 
  -5   7   3     2469.25     2503.75     71.77 o 
  -4   7   3       92.89      159.61     55.07 o 
  -3   7   3    18962.37    19438.45    181.36 o 
  -2   7   3     9060.51     9229.71    107.84 o 
  -1   7   3     9456.28     9232.97    113.30 o 
   0   7   3     2659.45     2617.56     63.97 o 
   1   7   3    41242.11    43650.31    337.20 o 
   2   7   3     2566.90     2496.60     64.64 o 
   3   7   3      880.60      766.95     65.89 o 
   4   7   3      399.09      432.74     39.33 o 
   5   7   3    17782.28    18030.99    266.90 o 
   6   7   3     8260.85     8124.83    196.83 o 
   7   7   3     1877.63     2046.65    118.97 o 
   8   7   3     2341.03     2092.59    153.84 o 
   9   7   3       47.96      388.69    184.55 o 
  10   7   3     1121.52     1302.27    279.85 o 
  11   7   3      268.32      146.23    146.72 o 
 -12   8   3      313.49      131.09    149.50 o 
 -11   8   3       27.32      -43.58    117.55 o 
 -10   8   3      997.59      880.61    216.08 o 
  -9   8   3      128.66      234.99     77.55 o 
  -8   8   3      630.53      760.48     79.06 o 
  -7   8   3     1518.66     1638.04    102.27 o 
  -6   8   3       83.93       50.69     43.64 o 
  -5   8   3     8467.86     8065.94    131.23 o 
  -4   8   3      540.03      562.50     42.94 o 
  -3   8   3     3935.67     4087.79     69.43 o 
  -2   8   3      356.36      437.53     41.85 o 
  -1   8   3     2294.26     2242.89     61.21 o 
   0   8   3    17210.38    17972.14    183.92 o 
   1   8   3      159.87      134.47     33.97 o 
   2   8   3     7159.77     7499.09    116.00 o 
   3   8   3       82.55      145.47     32.51 o 
   4   8   3     6580.66     6300.51    187.59 o 
   5   8   3     3183.24     3193.94    111.69 o 
   6   8   3     2561.70     2448.03    124.15 o 
   7   8   3     1580.58     1522.73    112.05 o 
   8   8   3     2502.31     2326.11    164.52 o 
   9   8   3     4314.86     3913.90    184.47 o 
  10   8   3       31.01       13.22    106.47 o 
 -11   9   3     6182.66     5725.88    288.75 o 
 -10   9   3     1245.43     1210.42    154.44 o 
  -9   9   3     3503.12     3530.56    135.99 o 
  -8   9   3     4997.19     4948.27    162.73 o 
  -7   9   3     9213.35     8724.13    230.59 o 
  -6   9   3    10372.70    10564.07    224.25 o 
  -5   9   3      554.59      682.14     72.95 o 
  -4   9   3     8056.62     7944.20    157.81 o 
  -3   9   3     9391.42     8999.10    167.78 o 
  -2   9   3    13830.31    13757.17    173.53 o 
  -1   9   3     3616.01     3632.54     77.60 o 
   0   9   3      120.15      267.54     38.19 o 
   1   9   3    14911.74    15298.04    180.18 o 
   2   9   3     5938.81     5918.08    112.94 o 
   3   9   3    19870.37    19787.18    212.46 o 
   4   9   3     8799.90     8797.48    183.99 o 
   5   9   3     2434.15     2237.48    114.95 o 
   6   9   3     5149.89     4966.61    152.96 o 
   7   9   3      979.99     1158.75    163.24 o 
   8   9   3     2919.58     2833.13    154.48 o 
   9   9   3       12.99      152.52    108.70 o 
  10   9   3     2163.56     2012.58    250.40 o 
 -11  10   3      291.41      407.57    152.51 o 
 -10  10   3     1998.39     2170.78    196.43 o 
  -9  10   3     1692.25     1632.35    131.47 o 
  -8  10   3     1362.29     1604.24    200.58 o 
  -7  10   3      416.19      507.51     91.44 o 
  -6  10   3     5795.45     5831.64    168.47 o 
  -5  10   3     6688.56     6758.12    164.79 o 
  -4  10   3     1724.71     1763.11     96.28 o 
  -3  10   3     4021.25     3981.89    113.78 o 
  -2  10   3     5681.81     5449.30     98.65 o 
  -1  10   3     6910.97     6614.31    105.98 o 
   0  10   3     4825.39     4630.19    101.19 o 
   1  10   3      862.74      961.52     56.55 o 
   2  10   3      668.89      720.93     61.85 o 
   3  10   3      172.94      192.82     42.47 o 
   4  10   3     3308.89     3042.63    131.48 o 
   5  10   3     4682.12     4699.50    149.45 o 
   6  10   3       29.99       59.80     66.23 o 
   7  10   3      360.12      438.67     87.90 o 
   8  10   3     3187.69     2960.94    230.04 o 
   9  10   3     3701.12     3608.00    235.90 o 
  10  10   3      229.19      150.61    178.68 o 
 -11  11   3     7916.46     8141.46    341.21 o 
 -10  11   3     1066.61     1226.59    173.38 o 
  -9  11   3     2599.82     2759.07    253.95 o 
  -8  11   3     6783.56     6726.89    210.16 o 
  -7  11   3     2751.32     2816.23    141.48 o 
  -6  11   3     5155.86     5202.75    179.29 o 
  -5  11   3     5878.65     5660.12    163.26 o 
  -4  11   3    15942.56    15985.31    263.24 o 
  -3  11   3    11808.99    11793.68    212.09 o 
  -2  11   3     9650.03     9580.16    180.83 o 
  -1  11   3     4427.98     4393.85     89.91 o 
   0  11   3     1002.45     1056.22     60.44 o 
   1  11   3     5458.80     5435.80    111.25 o 
   2  11   3     7890.20     7741.04    133.81 o 
   3  11   3    10058.85     9544.13    204.44 o 
   4  11   3     6406.30     6118.53    136.42 o 
   5  11   3      489.76      558.65     72.84 o 
   6  11   3     2918.82     2741.51    124.11 o 
   7  11   3     5840.19     5320.20    210.23 o 
   8  11   3     2926.68     2804.42    239.86 o 
   9  11   3       20.64      261.27    333.87 o 
  10  11   3     4460.28     4893.08    284.34 o 
 -10  12   3     2889.91     3290.34    311.97 o 
  -9  12   3     6121.66     6084.14    270.76 o 
  -8  12   3      391.58      392.32    130.19 o 
  -7  12   3       12.62       31.91     94.78 o 
  -6  12   3     4590.30     4585.24    171.74 o 
  -5  12   3     6414.15     6297.87    193.92 o 
  -4  12   3      485.28      518.20     79.22 o 
  -3  12   3      753.12      654.45     75.72 o 
  -2  12   3     1829.93     1644.43    163.22 o 
  -1  12   3    11002.96    10997.78    171.49 o 
   0  12   3     4151.36     3856.18     94.20 o 
   1  12   3      260.12      361.44     49.84 o 
   2  12   3       59.32      156.26     57.18 o 
   3  12   3     1310.87     1275.25     88.33 o 
   4  12   3     8437.66     7583.44    254.96 o 
   5  12   3     2864.01     2884.27    156.71 o 
   6  12   3       99.13      -45.79    100.14 o 
   7  12   3      955.52     1206.33    197.64 o 
   8  12   3     3691.44     4070.00    254.79 o 
   9  12   3     2447.28     2663.75    224.30 o 
 -10  13   3     1686.04     1636.48    210.11 o 
  -9  13   3     1320.90     2008.71    407.54 o 
  -8  13   3     9749.97     9844.92    266.75 o 
  -7  13   3     7514.58     7864.59    233.94 o 
  -6  13   3    13000.84    13398.16    280.93 o 
  -5  13   3       58.19      -51.09     67.10 o 
  -4  13   3     8548.27     8632.17    201.46 o 
  -3  13   3    13861.83    13812.39    250.42 o 
  -2  13   3    21737.90    21659.86    317.03 o 
  -1  13   3     4144.38     4123.52    149.38 o 
   0  13   3     1904.60     1944.15     75.79 o 
   1  13   3     9021.71     9019.47    157.89 o 
   2  13   3    16427.10    15991.33    258.63 o 
   3  13   3    11190.08    10827.46    219.95 o 
   4  13   3      235.39      424.29    117.99 o 
   5  13   3     7140.64     6621.73    206.52 o 
   6  13   3    11667.96    11820.02    346.96 o 
   7  13   3    11948.08    11613.24    360.82 o 
   8  13   3     2438.67     2303.02    208.90 o 
   9  13   3       51.61      246.46    196.40 o 
 -10  14   3     4808.62     4476.07    300.79 o 
  -9  14   3     4728.27     4767.92    266.69 o 
  -8  14   3      878.60     1145.39    137.56 o 
  -7  14   3       54.93      209.54    159.59 o 
  -6  14   3     2044.98     1975.65    136.40 o 
  -5  14   3    12711.27    12588.00    273.02 o 
  -4  14   3     5539.25     5546.09    178.75 o 
  -3  14   3     2016.27     2043.26    134.33 o 
  -2  14   3      772.30      755.69     90.27 o 
  -1  14   3     7946.83     7463.17    181.59 o 
   0  14   3     7691.95     7554.95    143.54 o 
   1  14   3      720.97      596.68     74.25 o 
   2  14   3     1645.16     1592.98    105.56 o 
   3  14   3    11885.54    11766.66    242.11 o 
   4  14   3    12183.19    11956.53    249.11 o 
   5  14   3     1112.51     1228.64    142.93 o 
   6  14   3      134.20        8.64     98.10 o 
   7  14   3     3229.29     2968.60    215.63 o 
   8  14   3     6728.63     6646.86    307.99 o 
  -9  15   3     2273.45     2111.10    208.72 o 
  -8  15   3     7936.38     8004.08    266.10 o 
  -7  15   3    12234.97    12693.52    317.78 o 
  -6  15   3    10641.40    10789.19    277.53 o 
  -5  15   3     3653.88     3834.75    172.15 o 
  -4  15   3     3199.68     2959.68    149.86 o 
  -3  15   3     7280.36     7205.08    199.27 o 
  -2  15   3    21382.67    21775.11    401.98 o 
  -1  15   3      947.81      787.30     94.39 o 
   0  15   3     2193.73     2248.65     94.16 o 
   1  15   3    12309.49    12489.84    276.89 o 
   2  15   3    11980.30    11920.45    244.97 o 
   3  15   3     4963.83     4840.65    162.72 o 
   4  15   3      572.35      737.47    108.38 o 
   5  15   3     4848.21     5033.47    227.21 o 
   6  15   3     9221.94     9639.31    322.85 o 
   7  15   3     8338.60     8522.37    339.01 o 
   8  15   3     1568.81     1897.97    243.53 o 
  -9  16   3     3803.93     3868.42    301.31 o 
  -8  16   3     1886.79     1722.88    205.17 o 
  -7  16   3       50.76      181.39    130.31 o 
  -6  16   3     2483.98     2699.25    240.03 o 
  -5  16   3     9285.88     9389.54    250.50 o 
  -4  16   3     6566.50     6941.48    296.35 o 
  -3  16   3     1558.77     1485.27    124.52 o 
  -2  16   3     2901.89     2919.76    141.82 o 
  -1  16   3     8476.41     8628.72    241.41 o 
   0  16   3     6500.21     6238.35    177.49 o 
   1  16   3     2259.46     2330.76    117.25 o 
   2  16   3      660.71      603.46     97.49 o 
   3  16   3    10419.10    10428.60    250.44 o 
   4  16   3    13102.98    13072.25    288.36 o 
   5  16   3     2128.26     1839.59    187.34 o 
   6  16   3       48.57       93.87    130.57 o 
   7  16   3     4375.15     4464.34    266.31 o 
  -8  17   3     9284.11     9242.18    370.42 o 
  -7  17   3    12577.67    13162.44    337.24 o 
  -6  17   3     5505.83     5399.39    226.40 o 
  -5  17   3       22.61      -21.85     84.95 o 
  -4  17   3     5133.63     5326.08    208.20 o 
  -3  17   3    16604.76    16749.50    338.45 o 
  -2  17   3    16160.79    16345.54    367.75 o 
  -1  17   3     3018.98     3409.61    151.15 o 
   0  17   3     1403.43     1415.91    199.73 o 
   1  17   3    12566.49    12223.51    327.85 o 
   2  17   3    23222.41    22875.45    442.88 o 
   3  17   3     5548.17     5472.72    188.18 o 
   4  17   3        4.43       15.04     86.26 o 
   5  17   3     3996.81     3960.67    225.78 o 
   6  17   3     8209.82     8680.61    335.47 o 
   7  17   3     7229.87     7389.46    324.80 o 
  -7  18   3      564.31      642.72    138.03 o 
  -6  18   3     5392.06     5623.88    230.35 o 
  -5  18   3     5676.35     5896.32    262.14 o 
  -4  18   3     5429.95     5385.96    214.71 o 
  -3  18   3       11.57       32.31    106.45 o 
  -2  18   3     7950.61     7913.81    237.18 o 
  -1  18   3    13347.95    13141.98    445.26 o 
   0  18   3    10009.45     9755.72    321.91 o 
   1  18   3     3959.05     3845.08    209.07 o 
   2  18   3      699.02      583.39    110.55 o 
   3  18   3     5441.48     5100.10    212.67 o 
   4  18   3     7714.45     7156.73    235.50 o 
   5  18   3     4248.82     4297.08    246.83 o 
   6  18   3      778.60      640.84    192.53 o 
  -6  19   3      418.54      544.22    127.97 o 
  -5  19   3      979.35      864.69    122.97 o 
  -4  19   3     4833.30     5010.26    214.59 o 
  -3  19   3    16020.31    15886.80    363.68 o 
  -2  19   3     7460.27     7685.69    240.75 o 
  -1  19   3     1471.56     1606.53    163.94 o 
   0  19   3      228.51      328.93    135.14 o 
   1  19   3     5409.23     5630.08    249.99 o 
   2  19   3    14290.58    14793.55    395.40 o 
   3  19   3     5650.94     5766.74    231.03 o 
   4  19   3      978.25      941.13    137.97 o 
   5  19   3     1488.17     1376.40    187.07 o 
  -5  20   3     5019.59     4514.54    232.69 o 
  -4  20   3     4039.63     3864.56    291.94 o 
  -3  20   3      100.04      365.65    184.72 o 
  -2  20   3     5230.29     5056.29    288.64 o 
  -1  20   3     5992.76     6241.18    274.14 o 
   0  20   3     7443.57     7196.58    364.89 o 
   1  20   3     4884.78     4914.38    265.09 o 
   2  20   3       10.34      255.08    211.85 o 
   3  20   3     3197.68     3024.53    231.75 o 
   4  20   3     5750.72     6133.17    365.19 o 
  -4  21   3     3896.45     3593.99    296.51 o 
  -3  21   3    13542.95    14061.73    460.91 o 
  -2  21   3     6016.22     5909.65    299.82 o 
  -1  21   3      322.28      469.75    155.64 o 
   0  21   3      459.75      658.93    232.05 o 
   1  21   3     6964.87     6574.97    307.66 o 
   2  21   3    10218.16    10582.99    363.92 o 
   3  21   3     4017.93     4241.75    307.52 o 
  -1  22   3     6292.88     6602.77    312.37 o 
   0  22   3     6063.70     5736.43    308.93 o 
 -12   0   4     2579.74     2444.27    220.49 o 
 -11   0   4     3100.41     3046.20    317.07 o 
 -10   0   4    20637.71    20913.33    481.69 o 
  -9   0   4    21692.62    21599.33    455.08 o 
  -8   0   4     6463.58     6310.55    336.60 o 
  -7   0   4     1561.77     1748.02    153.63 o 
  -6   0   4    37232.77    38087.09    588.16 o 
  -5   0   4    90172.38    92395.51   1003.31 o 
  -4   0   4    95607.33    98603.98    895.61 o 
  -3   0   4     5219.01     5694.35    112.68 o 
  -2   0   4    29486.20    29220.44    249.12 o 
  -1   0   4   229340.22   216700.91   2717.05 o 
   0   0   4   154352.75   148817.33   2281.53 o 
   1   0   4    16227.47    16141.94    216.48 o 
   2   0   4     1613.49     1729.87     74.60 o 
   3   0   4    59802.91    61177.55    689.62 o 
   4   0   4    75588.86    74535.02    596.98 o 
   5   0   4    30848.84    29457.23    774.77 o 
   6   0   4      158.68       98.62    127.11 o 
   7   0   4    11609.94    10847.84    395.50 o 
   8   0   4    13158.89    13278.77    494.18 o 
   9   0   4    27757.18    28246.37    794.09 o 
  10   0   4     1854.56     2118.35    266.42 o 
  11   0   4     2454.03     2284.48    356.70 o 
 -12   1   4     6827.86     6406.84    245.00 o 
 -11   1   4    14384.87    14361.79    307.46 o 
 -10   1   4     1472.16     1506.45    110.08 o 
  -9   1   4     2761.69     2924.51    146.70 o 
  -8   1   4     8537.79     8672.20    177.32 o 
  -7   1   4    13972.04    13742.96    205.51 o 
  -6   1   4     8761.52     8521.34    143.80 o 
  -5   1   4     1877.30     1906.56     66.30 o 
  -4   1   4    36828.94    36765.13    272.93 o 
  -3   1   4    52169.11    52611.64    479.69 o 
  -2   1   4    90919.28    91099.94    644.66 o 
  -1   1   4    18453.46    18618.83    199.50 o 
   0   1   4    56867.48    57555.47    429.25 o 
   1   1   4    57693.72    57503.07    494.77 o 
   2   1   4    72422.94    72797.97    822.03 o 
   3   1   4    10223.43    10324.88    110.67 o 
   4   1   4      402.28      383.66     31.81 o 
   5   1   4    28486.41    27333.09    461.29 o 
   6   1   4    29839.54    30177.07    466.52 o 
   7   1   4     1730.23     1874.84    133.17 o 
   8   1   4       80.74      319.46    178.48 o 
   9   1   4     7632.21     7299.37    272.69 o 
  10   1   4    20534.15    20171.38    494.05 o 
  11   1   4     7441.08     7260.43    331.01 o 
 -12   2   4      342.84      412.08    122.84 o 
 -11   2   4     7571.05     7781.84    226.88 o 
 -10   2   4    38989.60    39600.95    496.85 o 
  -9   2   4    21952.64    22601.18    331.44 o 
  -8   2   4     6501.49     6400.46    155.54 o 
  -7   2   4     2476.65     2632.93     95.49 o 
  -6   2   4    47982.45    48835.48    424.96 o 
  -5   2   4    68249.65    68699.60    616.34 o 
  -4   2   4    25296.80    25712.89    221.76 o 
  -3   2   4     1038.68     1046.54     37.38 o 
  -2   2   4    17667.99    17625.22    221.90 o 
  -1   2   4    76335.98    76954.55    478.25 o 
   0   2   4   127009.07   125774.39    912.56 o 
   1   2   4     7567.46     7937.72    103.23 o 
   2   2   4     1689.57     1808.49     49.57 o 
   3   2   4    38828.26    38579.05    348.76 o 
   4   2   4    46573.67    45522.47    411.88 o 
   5   2   4    31078.11    30317.41    338.20 o 
   6   2   4        5.74       29.26     45.46 o 
   7   2   4     5694.08     5436.32    151.20 o 
   8   2   4    14554.80    14635.86    362.95 o 
   9   2   4    25277.11    25254.38    549.05 o 
  10   2   4     3214.98     2763.38    216.32 o 
  11   2   4     1280.91      996.16    208.70 o 
 -12   3   4     9757.87    10503.00    380.01 o 
 -11   3   4    14758.05    14556.09    301.87 o 
 -10   3   4      123.42       32.50     87.81 o 
  -9   3   4    12230.90    12203.25    240.63 o 
  -8   3   4    23792.25    24527.07    322.77 o 
  -7   3   4    30103.98    30140.44    335.01 o 
  -6   3   4     8555.25     8365.68    147.52 o 
  -5   3   4      492.23      574.39     48.48 o 
  -4   3   4    28782.44    28734.82    238.43 o 
  -3   3   4    21252.71    20635.45    285.30 o 
  -2   3   4    13472.90    13736.86    176.12 o 
  -1   3   4     2677.76     2874.87     53.35 o 
   0   3   4    25461.31    25140.98    244.75 o 
   1   3   4    28768.88    28497.87    224.35 o 
   2   3   4     7112.15     6673.59     93.53 o 
   3   3   4     1584.93     1373.23     65.35 o 
   4   3   4     1147.93     1113.15     84.53 o 
   5   3   4    28320.76    28077.44    332.77 o 
   6   3   4    43946.18    43880.44    840.17 o 
   7   3   4    13730.04    13329.22    244.35 o 
   8   3   4     7337.57     7515.39    254.67 o 
   9   3   4     3872.02     4222.41    229.51 o 
  10   3   4    20281.45    20591.24    519.27 o 
  11   3   4    10589.67    10643.55    387.34 o 
 -12   4   4        1.89      218.58    123.67 o 
 -11   4   4    14202.70    14010.43    298.58 o 
 -10   4   4    55929.28    56781.72    640.00 o 
  -9   4   4    25160.13    25665.22    359.09 o 
  -8   4   4     7012.67     7010.17    162.41 o 
  -7   4   4     6804.00     6972.22    145.68 o 
  -6   4   4    37094.89    37030.18    398.65 o 
  -5   4   4    54665.25    53904.28    413.31 o 
  -4   4   4    23028.69    23119.85    214.68 o 
  -3   4   4      256.90      244.11     42.02 o 
  -2   4   4     6775.90     6550.94    100.51 o 
  -1   4   4    36590.15    36534.75    465.10 o 
   0   4   4    51083.05    52025.43    327.60 o 
   1   4   4     7795.06     7691.68    103.50 o 
   2   4   4     1015.67      886.63     87.82 o 
   3   4   4    11765.55    11644.00    174.73 o 
   4   4   4    42002.37    40914.82    409.18 o 
   5   4   4    35477.51    34872.55    394.98 o 
   6   4   4     1503.63     1535.75     95.15 o 
   7   4   4     2585.69     2869.52    145.63 o 
   8   4   4    18791.51    18231.15    380.58 o 
   9   4   4    30336.71    30760.39    595.39 o 
  10   4   4     6683.82     7429.99    312.45 o 
  11   4   4      288.63      699.20    194.32 o 
 -12   5   4    10532.12    10502.21    301.69 o 
 -11   5   4    13085.08    12931.67    392.59 o 
 -10   5   4       66.43      104.86     85.27 o 
  -9   5   4     8206.74     8236.38    196.35 o 
  -8   5   4    33690.31    33379.05    395.14 o 
  -7   5   4    40763.14    41045.35    413.73 o 
  -6   5   4    15494.85    15336.55    209.05 o 
  -5   5   4      621.10      632.47     50.73 o 
  -4   5   4    29783.92    30041.54    264.97 o 
  -3   5   4    22081.16    21569.29    193.99 o 
  -2   5   4     7828.56     7701.26    123.32 o 
  -1   5   4     5274.61     5362.25     82.04 o 
   0   5   4    17251.22    17075.11    167.09 o 
   1   5   4    58235.25    59804.03    387.12 o 
   2   5   4    29602.07    29485.45    242.99 o 
   3   5   4     5884.33     5547.70    120.65 o 
   4   5   4      739.77      605.27     66.72 o 
   5   5   4    29919.55    29933.55    368.90 o 
   6   5   4    41294.83    41374.43    483.05 o 
   7   5   4    22034.18    21429.82    349.35 o 
   8   5   4     3914.70     3709.02    155.08 o 
   9   5   4     5774.70     5827.90    279.62 o 
  10   5   4    17160.71    16907.43    442.97 o 
  11   5   4     9994.88     9515.17    370.08 o 
 -12   6   4      253.28      156.44    115.88 o 
 -11   6   4     7278.26     6904.41    234.13 o 
 -10   6   4    26231.08    26893.63    401.27 o 
  -9   6   4    21309.42    21695.87    329.24 o 
  -8   6   4     5029.83     4958.20    142.41 o 
  -7   6   4     2991.49     3160.19    120.29 o 
  -6   6   4    26296.59    26639.53    376.28 o 
  -5   6   4    55849.94    55849.78    439.13 o 
  -4   6   4    40889.84    39976.92    324.43 o 
  -3   6   4        4.39       18.43     27.16 o 
  -2   6   4     3277.16     2813.71     64.11 o 
  -1   6   4    73526.64    73567.99    439.80 o 
   0   6   4    45842.50    46509.27    332.90 o 
   1   6   4     7804.06     7438.42    180.30 o 
   2   6   4     6315.48     6321.73    162.56 o 
   3   6   4    25947.91    25684.98    296.95 o 
   4   6   4    52285.88    52858.43    509.67 o 
   5   6   4    23468.38    23363.99    322.73 o 
   6   6   4      347.28      515.43    111.31 o 
   7   6   4     7810.63     7678.07    199.80 o 
   8   6   4    24512.28    24210.27    472.08 o 
   9   6   4    18716.50    18439.03    401.28 o 
  10   6   4     3317.72     3400.74    238.19 o 
 -12   7   4    11075.28    10378.61    419.89 o 
 -11   7   4     8259.30     8314.33    262.85 o 
 -10   7   4     1254.86     1244.19    113.18 o 
  -9   7   4     2825.61     2914.70    123.57 o 
  -8   7   4    13347.21    13892.42    235.79 o 
  -7   7   4    15620.85    15500.12    231.16 o 
  -6   7   4     7216.24     7128.49    140.57 o 
  -5   7   4      264.96      179.74     43.98 o 
  -4   7   4    35694.68    35134.74    353.06 o 
  -3   7   4    42118.79    41415.84    321.74 o 
  -2   7   4    28322.79    28691.42    244.79 o 
  -1   7   4     7815.31     8025.44    113.99 o 
   0   7   4    19259.97    19613.87    207.73 o 
   1   7   4    45247.35    45262.27    349.69 o 
   2   7   4    44180.38    44326.47    409.35 o 
   3   7   4    15713.34    15707.15    177.01 o 
   4   7   4      295.91      410.05     62.28 o 
   5   7   4    12187.72    12168.75    225.35 o 
   6   7   4    12021.19    11743.96    290.19 o 
   7   7   4     8780.36     8602.31    221.47 o 
   8   7   4       28.38      192.47    249.61 o 
   9   7   4     4531.22     4683.01    202.88 o 
  10   7   4    12941.02    12734.24    392.23 o 
 -12   8   4      303.38      605.65    190.24 o 
 -11   8   4     2601.59     3139.51    240.97 o 
 -10   8   4    10332.90    10347.45    285.58 o 
  -9   8   4    16333.03    16295.70    280.17 o 
  -8   8   4     5455.49     5254.34    148.37 o 
  -7   8   4     1365.52     1338.86     86.66 o 
  -6   8   4    17192.11    16952.95    291.73 o 
  -5   8   4    48871.82    48018.42    743.40 o 
  -4   8   4    21203.71    21359.29    310.78 o 
  -3   8   4      113.01      178.61     32.92 o 
  -2   8   4    15758.36    15193.54    170.33 o 
  -1   8   4    83637.32    83952.53    526.37 o 
   0   8   4    53272.08    53197.02    397.29 o 
   1   8   4     8260.45     8279.65    128.33 o 
   2   8   4     1596.78     1494.83     67.35 o 
   3   8   4    28833.77    28560.45    271.49 o 
   4   8   4    33640.43    32517.36    477.37 o 
   5   8   4    13861.70    13760.23    247.68 o 
   6   8   4      465.73      579.07     85.15 o 
   7   8   4     8552.30     8371.96    220.26 o 
   8   8   4    18327.78    17883.66    353.29 o 
   9   8   4     7211.70     7030.06    232.50 o 
  10   8   4     1041.76     1048.54    183.39 o 
 -11   9   4     4409.82     4762.63    384.18 o 
 -10   9   4     3797.76     3712.22    186.43 o 
  -9   9   4     1556.74     1721.88    143.85 o 
  -8   9   4     7848.46     7560.41    212.52 o 
  -7   9   4    13976.58    13487.35    269.89 o 
  -6   9   4     2563.82     2611.93    129.22 o 
  -5   9   4     1104.49     1078.68     91.60 o 
  -4   9   4    27829.37    27533.22    262.76 o 
  -3   9   4    37236.83    36832.20    418.75 o 
  -2   9   4    40231.51    40520.83    323.96 o 
  -1   9   4     2770.67     2789.70     73.59 o 
   0   9   4     7476.05     7374.18    124.34 o 
   1   9   4    37120.37    36477.45    327.63 o 
   2   9   4    38629.50    38832.65    349.55 o 
   3   9   4    11834.60    12038.47    208.71 o 
   4   9   4     4100.00     3766.33    107.52 o 
   5   9   4     9931.29    10083.13    208.50 o 
   6   9   4    12556.04    12638.09    259.50 o 
   7   9   4     7317.22     7224.73    214.78 o 
   8   9   4      413.98      469.62    104.37 o 
   9   9   4     2700.88     3025.27    225.05 o 
  10   9   4     6747.24     6972.03    385.94 o 
 -11  10   4     2852.32     3141.35    218.67 o 
 -10  10   4     7466.95     7682.30    294.48 o 
  -9  10   4    13758.96    13900.45    311.12 o 
  -8  10   4     2820.57     2962.30    154.68 o 
  -7  10   4     1085.84     1413.33    116.17 o 
  -6  10   4    10706.18    10360.36    224.95 o 
  -5  10   4    25474.45    25659.73    353.54 o 
  -4  10   4    14914.59    14597.92    238.16 o 
  -3  10   4      527.99      516.51     60.22 o 
  -2  10   4    23010.93    22505.21    263.41 o 
  -1  10   4    58127.90    58886.88    444.32 o 
   0  10   4    24960.23    24327.21    257.81 o 
   1  10   4     9552.93     9391.36    151.25 o 
   2  10   4     1105.07     1200.21     65.00 o 
   3  10   4    26771.02    26800.76    286.37 o 
   4  10   4    21079.48    21015.56    292.51 o 
   5  10   4     5247.54     5028.03    156.09 o 
   6  10   4      217.23      309.85    185.50 o 
   7  10   4     8213.94     8240.84    228.08 o 
   8  10   4     9399.75     9554.92    306.41 o 
   9  10   4     5433.23     5997.57    272.77 o 
  10  10   4      294.53      259.41    189.50 o 
 -11  11   4     3396.70     3475.93    249.67 o 
 -10  11   4     1545.80     1481.06    184.30 o 
  -9  11   4     2337.10     2649.18    165.17 o 
  -8  11   4    14751.99    14773.18    305.05 o 
  -7  11   4    20395.70    20472.13    362.34 o 
  -6  11   4     7902.57     7961.12    203.35 o 
  -5  11   4       79.42      258.49    102.20 o 
  -4  11   4     6087.49     6121.97    184.87 o 
  -3  11   4    31445.41    31607.29    387.86 o 
  -2  11   4    21307.87    20814.57    419.89 o 
  -1  11   4       52.43       91.46     42.91 o 
   0  11   4     4159.66     4090.60     98.49 o 
   1  11   4    15589.58    15410.55    206.31 o 
   2  11   4    23420.58    23477.77    272.28 o 
   3  11   4     5722.06     5813.27    128.20 o 
   4  11   4     2918.39     3067.11     94.54 o 
   5  11   4    10911.99    10737.15    319.76 o 
   6  11   4    27013.43    26781.80    634.83 o 
   7  11   4    16646.49    15872.90    472.24 o 
   8  11   4      196.26      550.25    148.02 o 
   9  11   4     1957.33     1646.49    205.84 o 
 -10  12   4    10515.65    10245.38    359.13 o 
  -9  12   4    19008.29    18619.61    457.91 o 
  -8  12   4     3458.13     3282.78    161.54 o 
  -7  12   4     3558.04     3722.59    167.14 o 
  -6  12   4    18097.47    18125.47    342.15 o 
  -5  12   4    18536.72    19085.58    352.73 o 
  -4  12   4     9435.08     9420.12    220.68 o 
  -3  12   4     2094.56     2243.44    143.40 o 
  -2  12   4     7344.51     7370.73    183.62 o 
  -1  12   4    11484.61    11256.63    167.48 o 
   0  12   4    12293.41    12335.87    186.32 o 
   1  12   4     7433.19     7104.07    140.40 o 
   2  12   4     1104.40     1038.19     74.00 o 
   3  12   4    27169.34    27094.44    320.72 o 
   4  12   4    16166.27    15400.55    420.16 o 
   5  12   4     9691.75     9452.97    256.19 o 
   6  12   4      518.98      731.54    133.60 o 
   7  12   4     5279.96     5374.30    249.57 o 
   8  12   4    15107.71    15301.08    432.30 o 
   9  12   4     7736.40     8001.98    359.77 o 
 -10  13   4      245.36      222.64    142.11 o 
  -9  13   4     5443.75     5375.85    264.47 o 
  -8  13   4    30246.65    30493.24    497.79 o 
  -7  13   4    22635.63    22943.31    406.30 o 
  -6  13   4     6862.53     6915.45    219.20 o 
  -5  13   4      404.95      543.55    114.66 o 
  -4  13   4     3230.82     3269.66    140.12 o 
  -3  13   4    28693.81    29667.25    403.00 o 
  -2  13   4     6669.19     6740.81    170.31 o 
  -1  13   4      235.11      313.72     80.97 o 
   0  13   4     2591.87     2682.94     92.11 o 
   1  13   4     9072.83     9010.79    166.69 o 
   2  13   4    20237.77    20401.44    268.94 o 
   3  13   4     6302.94     5936.43    138.26 o 
   4  13   4        7.15       25.24     63.35 o 
   5  13   4     5373.32     5282.60    234.47 o 
   6  13   4    18520.04    18798.56    433.20 o 
   7  13   4    18890.34    19640.61    470.41 o 
   8  13   4     1304.19     1497.41    239.79 o 
   9  13   4      979.55     1106.19    189.04 o 
 -10  14   4     5346.29     5434.25    289.63 o 
  -9  14   4     8986.50     9004.35    344.49 o 
  -8  14   4      958.29     1180.43    142.65 o 
  -7  14   4     4473.96     4727.50    251.20 o 
  -6  14   4    11148.43    11482.03    296.90 o 
  -5  14   4     8001.84     8313.62    220.55 o 
  -4  14   4     4709.86     4804.28    170.81 o 
  -3  14   4        1.37       -3.95    100.04 o 
  -2  14   4     8475.17     8078.47    195.94 o 
  -1  14   4     2042.98     2074.45    110.93 o 
   0  14   4     1723.82     1730.02     86.55 o 
   1  14   4      472.52      553.97     62.51 o 
   2  14   4     1819.13     1730.18     83.76 o 
   3  14   4    10733.73    10596.82    231.71 o 
   4  14   4     6728.85     6345.11    387.10 o 
   5  14   4     5569.39     5955.59    243.62 o 
   6  14   4      398.10      672.32    160.92 o 
   7  14   4     2778.80     3175.22    218.67 o 
   8  14   4    14188.91    14819.74    463.58 o 
  -9  15   4      833.93      983.43    173.71 o 
  -8  15   4    15906.23    15475.80    409.29 o 
  -7  15   4    12337.01    12459.84    326.43 o 
  -6  15   4     1719.99     1790.53    140.57 o 
  -5  15   4      930.70     1010.40    125.30 o 
  -4  15   4     5291.66     5474.23    190.45 o 
  -3  15   4    23238.54    23710.00    381.07 o 
  -2  15   4     6739.20     6663.50    192.25 o 
  -1  15   4      590.59      834.50     98.55 o 
   0  15   4      342.94      507.08    106.85 o 
   1  15   4    14014.37    13599.95    223.85 o 
   2  15   4    17770.29    18154.31    319.63 o 
   3  15   4     5507.81     5362.53    178.99 o 
   4  15   4       68.59       81.58     81.01 o 
   5  15   4     1534.85     1707.35    235.66 o 
   6  15   4     6563.40     6433.80    288.74 o 
   7  15   4     7484.85     7489.14    310.45 o 
   8  15   4       94.50      220.25    243.41 o 
  -9  16   4     4091.81     4159.02    274.99 o 
  -8  16   4     2610.20     2217.52    187.46 o 
  -7  16   4      593.55      851.42    144.83 o 
  -6  16   4     4330.40     4070.20    196.69 o 
  -5  16   4     4953.83     4766.76    196.25 o 
  -4  16   4     7407.39     7621.60    229.92 o 
  -3  16   4      119.44      298.59    125.80 o 
  -2  16   4    13422.44    13883.37    284.69 o 
  -1  16   4    11093.30    11070.07    256.69 o 
   0  16   4    11582.80    11102.95    273.33 o 
   1  16   4     5574.07     5183.14    167.30 o 
   2  16   4     2812.94     2800.28    139.67 o 
   3  16   4     8247.25     8227.96    230.81 o 
   4  16   4    10029.70     9492.32    458.42 o 
   5  16   4     1575.05     1913.41    183.03 o 
   6  16   4        6.87      146.55    140.72 o 
   7  16   4     5445.02     5791.69    300.25 o 
  -8  17   4     2803.63     3050.50    204.67 o 
  -7  17   4     6360.12     6474.09    246.67 o 
  -6  17   4     1465.36     1300.58    184.64 o 
  -5  17   4      254.47       89.55     97.16 o 
  -4  17   4     5734.67     5841.25    209.13 o 
  -3  17   4    26273.52    26268.00    448.07 o 
  -2  17   4    17379.77    17504.31    343.74 o 
  -1  17   4     1243.48     1405.71    219.62 o 
   0  17   4      152.94       39.40    126.79 o 
   1  17   4    19214.86    17912.18    639.28 o 
   2  17   4    17066.04    17047.14    330.39 o 
   3  17   4     3462.87     3721.28    189.08 o 
   4  17   4      419.05      643.60    149.20 o 
   5  17   4     3075.73     2898.48    313.78 o 
   6  17   4     5439.52     5235.49    277.05 o 
  -7  18   4      152.83      134.00    208.69 o 
  -6  18   4     2199.87     2051.62    208.06 o 
  -5  18   4     2213.74     2586.21    194.85 o 
  -4  18   4     3855.10     3947.87    197.74 o 
  -3  18   4       11.13      134.34    112.04 o 
  -2  18   4     8976.46     8984.22    290.89 o 
  -1  18   4     8321.57     7777.28    237.25 o 
   0  18   4     9837.25    10107.71    308.53 o 
   1  18   4     3293.76     3162.76    240.70 o 
   2  18   4     3197.64     3174.91    244.49 o 
   3  18   4     5496.24     5286.67    194.55 o 
   4  18   4     4393.53     4413.81    335.07 o 
   5  18   4      360.16      460.74    163.82 o 
   6  18   4      134.24      233.93    152.16 o 
  -6  19   4     1969.67     2170.45    178.05 o 
  -5  19   4       53.83      263.59    128.76 o 
  -4  19   4     3083.23     3132.21    232.49 o 
  -3  19   4    10409.01    10510.18    295.75 o 
  -2  19   4     7321.03     6859.20    282.22 o 
  -1  19   4      284.75       -9.58    110.66 o 
   0  19   4       44.08       -4.46    133.67 o 
   1  19   4     7266.33     7033.01    282.17 o 
   2  19   4    10948.00    11426.24    349.48 o 
   3  19   4     1627.85     1631.32    179.51 o 
   4  19   4       61.78      247.88    218.80 o 
   5  19   4     3039.07     3267.55    243.59 o 
  -5  20   4     2098.18     2152.06    227.39 o 
  -4  20   4     2466.97     2322.46    216.27 o 
  -3  20   4      300.77      355.71    153.56 o 
  -2  20   4     2494.95     2864.54    228.16 o 
  -1  20   4     1649.50     1855.86    196.25 o 
   0  20   4      840.22     1140.12    166.78 o 
   1  20   4      280.20      426.74    310.30 o 
   2  20   4     1574.43     1625.60    197.68 o 
   3  20   4     3792.33     3904.68    250.89 o 
   4  20   4     3384.89     3943.76    349.04 o 
  -4  21   4      966.66     1254.92    358.30 o 
  -3  21   4     3436.24     3523.73    390.03 o 
  -2  21   4     1969.16     2187.37    221.18 o 
  -1  21   4        9.52       73.09    133.00 o 
   0  21   4      254.72       26.45    123.27 o 
   1  21   4     1318.34     1317.05    194.81 o 
   2  21   4     3901.10     3893.25    251.73 o 
 -12   1   5      537.20      754.49    133.33 o 
 -11   1   5      526.50      785.93    135.53 o 
 -10   1   5      136.85      328.81    110.88 o 
  -9   1   5       64.81       79.07     69.48 o 
  -8   1   5      492.55      447.98     69.84 o 
  -7   1   5        7.59      164.99     51.86 o 
  -6   1   5     3003.80     2958.59     86.04 o 
  -5   1   5     4348.69     4246.14     87.46 o 
  -4   1   5     3150.51     3285.12     65.57 o 
  -3   1   5     1996.99     2129.46     89.05 o 
  -2   1   5     2974.03     3125.88     75.08 o 
  -1   1   5      663.05      717.17     53.17 o 
   0   1   5      457.83      535.34     42.49 o 
   1   1   5     3355.17     3423.94     77.68 o 
   2   1   5       55.78       35.21     30.53 o 
   3   1   5     4563.67     4681.20     82.74 o 
   4   1   5     2387.33     2289.20     65.99 o 
   5   1   5     1655.58     1611.89    105.24 o 
   6   1   5        4.72       21.60     73.47 o 
   7   1   5      345.32      293.22    101.24 o 
   8   1   5        0.34      117.52    116.20 o 
   9   1   5      228.87       84.46    125.28 o 
  10   1   5      399.82      509.61    159.79 o 
 -12   2   5      357.70      807.25    196.11 o 
 -11   2   5      135.59      134.82    113.89 o 
 -10   2   5     1269.89     1533.06    139.47 o 
  -9   2   5      131.59       60.16    110.49 o 
  -8   2   5      130.08      352.10     70.74 o 
  -7   2   5      349.17      421.90     60.67 o 
  -6   2   5      756.85      854.71     58.91 o 
  -5   2   5       84.58       82.81     50.87 o 
  -4   2   5     4488.62     4435.81     76.90 o 
  -3   2   5      257.75      287.28     42.00 o 
  -2   2   5      522.90      522.11     44.75 o 
  -1   2   5      748.61      740.76     49.80 o 
   0   2   5       29.86      139.49     42.48 o 
   1   2   5     2431.34     2467.13     76.17 o 
   2   2   5       91.16      145.71     34.80 o 
   3   2   5     1014.75      893.99     42.10 o 
   4   2   5     1674.75     1896.40    110.40 o 
   5   2   5      402.19      429.70     67.03 o 
   6   2   5        3.15       18.45     65.84 o 
   7   2   5      900.98      919.88    129.00 o 
   8   2   5       80.29       68.79    110.08 o 
   9   2   5     2070.68     2045.42    185.23 o 
  10   2   5       87.18      208.13    145.73 o 
 -12   3   5     1666.29     1667.37    160.71 o 
 -11   3   5     2802.38     3054.55    162.13 o 
 -10   3   5      128.82      297.93    124.29 o 
  -9   3   5     3039.50     3114.12    166.34 o 
  -8   3   5      138.37      300.23     77.26 o 
  -7   3   5      623.60      716.31     71.19 o 
  -6   3   5     2537.90     2750.79     89.82 o 
  -5   3   5    11733.32    12043.66    157.96 o 
  -4   3   5     1802.75     1887.76     52.88 o 
  -3   3   5     2330.16     2372.09     75.08 o 
  -2   3   5     1363.35     1575.63     64.99 o 
  -1   3   5        0.51      -20.25     20.25 o 
   0   3   5      414.42      589.23     41.12 o 
   1   3   5      917.24     1020.39     50.65 o 
   2   3   5      691.35      724.19     49.60 o 
   3   3   5     6006.08     5650.42    131.33 o 
   4   3   5     3585.50     3605.84    136.36 o 
   5   3   5      109.70      286.31     80.97 o 
   6   3   5       18.14      294.79    149.92 o 
   7   3   5      201.26      200.79     66.14 o 
   8   3   5      233.43      428.78    121.29 o 
   9   3   5      131.35       94.55    122.69 o 
  10   3   5     2116.40     2136.10    210.71 o 
 -12   4   5       25.43       15.62    100.43 o 
 -11   4   5       54.27      263.00    155.54 o 
 -10   4   5     2406.15     2578.38    172.34 o 
  -9   4   5      154.82      286.33     90.76 o 
  -8   4   5        1.64       59.30     66.39 o 
  -7   4   5      107.83      152.61     55.07 o 
  -6   4   5     3323.35     3395.34    100.25 o 
  -5   4   5       39.07      149.44     39.70 o 
  -4   4   5     7686.09     7722.15    108.04 o 
  -3   4   5        0.95       -7.66     34.94 o 
  -2   4   5     1193.18     1276.37     34.95 o 
  -1   4   5     4431.79     4481.68     76.38 o 
   0   4   5       65.58      107.13     45.07 o 
   1   4   5       38.53       56.04     40.53 o 
   2   4   5      849.07      961.20     56.49 o 
   3   4   5     2303.09     2192.77    106.55 o 
   4   4   5       82.23      177.81     88.56 o 
   5   4   5      602.15      584.45     78.43 o 
   6   4   5      194.33      206.22     74.51 o 
   7   4   5      125.73       97.35     71.67 o 
   8   4   5       64.46       78.90    134.17 o 
   9   4   5     1676.90     2318.87    313.81 o 
  10   4   5        4.85      350.77    214.85 o 
 -12   5   5      604.20      837.62    149.22 o 
 -11   5   5     2027.84     2291.36    152.90 o 
 -10   5   5       29.20       87.14     76.68 o 
  -9   5   5     3987.57     4064.77    239.03 o 
  -8   5   5      794.18      824.12     83.51 o 
  -7   5   5    11622.69    11699.83    195.62 o 
  -6   5   5    12613.04    12065.54    177.88 o 
  -5   5   5      148.42      174.97     41.64 o 
  -4   5   5      586.83      608.09     52.45 o 
  -3   5   5     3446.64     3406.04     68.01 o 
  -2   5   5     3971.55     4109.76     85.75 o 
  -1   5   5     1098.49     1110.25     56.14 o 
   0   5   5       73.50       55.04     32.66 o 
   1   5   5     1526.67     1563.27     60.84 o 
   2   5   5      605.79      587.74     44.14 o 
   3   5   5      731.37      584.89     46.96 o 
   4   5   5       22.80      148.97     91.08 o 
   5   5   5     9153.71     9179.63    192.63 o 
   6   5   5     3662.84     3740.21    233.00 o 
   7   5   5     2473.66     2614.49    160.30 o 
   8   5   5      969.32     1112.51    135.13 o 
   9   5   5     1017.64     1005.14    173.06 o 
  10   5   5     1548.96     1821.04    214.40 o 
 -12   6   5       81.65       74.33    186.40 o 
 -11   6   5      507.65      604.38    130.91 o 
 -10   6   5     1564.84     1678.79    117.24 o 
  -9   6   5      165.79      265.34     79.33 o 
  -8   6   5      364.89      571.11     83.41 o 
  -7   6   5      846.72      784.54     75.04 o 
  -6   6   5     3970.51     4030.75    107.92 o 
  -5   6   5     3208.24     3076.81    192.26 o 
  -4   6   5     1417.06     1569.49     57.52 o 
  -3   6   5     1012.16     1107.75     56.93 o 
  -2   6   5      182.23      171.24     34.32 o 
  -1   6   5     7739.11     7861.57    115.44 o 
   0   6   5     6494.54     7001.20    113.87 o 
   1   6   5       24.12       89.97     37.38 o 
   2   6   5    10522.80    10810.74    147.49 o 
   3   6   5     9052.26     9265.38    137.18 o 
   4   6   5     7675.22     7715.66    171.77 o 
   5   6   5       65.26       99.43     65.80 o 
   6   6   5     5152.24     5316.84    166.41 o 
   7   6   5      474.12      663.63     98.03 o 
   8   6   5      451.28      696.53    113.27 o 
   9   6   5     1251.83     1313.05    179.05 o 
  10   6   5        4.17      161.69    143.12 o 
 -12   7   5      248.15      212.39    162.98 o 
 -11   7   5     1591.48     1598.52    145.82 o 
 -10   7   5       18.58      103.81     88.20 o 
  -9   7   5     1943.03     1783.91    127.95 o 
  -8   7   5     2026.58     2245.00    108.54 o 
  -7   7   5    11355.48    11340.83    200.18 o 
  -6   7   5    22161.56    21968.95    267.47 o 
  -5   7   5      753.15      637.30     60.31 o 
  -4   7   5      186.92      128.98     43.43 o 
  -3   7   5     8989.57     9074.05    132.56 o 
  -2   7   5    12281.04    12314.70    154.60 o 
  -1   7   5     6688.68     6626.58    133.38 o 
   0   7   5     3327.35     3362.18     83.23 o 
   1   7   5    23618.20    24283.34    249.40 o 
   2   7   5     2349.36     2263.07    137.55 o 
   3   7   5     2633.20     2351.14    119.48 o 
   4   7   5     2047.33     2067.24    100.94 o 
   5   7   5    14090.59    14383.97    261.56 o 
   6   7   5     5246.11     5292.67    178.05 o 
   7   7   5     2089.39     2099.63    130.23 o 
   8   7   5      460.35      436.95    114.94 o 
   9   7   5      129.35      426.39    187.04 o 
  10   7   5     1195.22     1476.20    202.90 o 
 -12   8   5       15.48      188.15    234.94 o 
 -11   8   5      761.46     1065.58    159.34 o 
 -10   8   5     1471.70     1671.25    123.09 o 
  -9   8   5      293.90      196.18    119.90 o 
  -8   8   5      338.39      477.75     84.94 o 
  -7   8   5       45.97       30.93     51.34 o 
  -6   8   5     2756.60     2789.88     94.22 o 
  -5   8   5     8021.57     8085.42    152.67 o 
  -4   8   5     1087.10     1019.12     82.00 o 
  -3   8   5       13.63       72.63     50.45 o 
  -2   8   5      767.14      893.75     52.87 o 
  -1   8   5     2289.34     2163.66     76.38 o 
   0   8   5     5544.35     5520.40    121.01 o 
   1   8   5     8525.13     8635.61    142.02 o 
   2   8   5     6956.30     7090.89    128.76 o 
   3   8   5     8093.41     8303.93    232.79 o 
   4   8   5    11021.77    11093.96    220.14 o 
   5   8   5      105.32      182.15     71.09 o 
   6   8   5     4757.40     4778.98    167.68 o 
   7   8   5     1568.78     1749.73    149.49 o 
   8   8   5     4277.75     4376.85    191.72 o 
   9   8   5     1620.93     1713.01    189.01 o 
  10   8   5       47.12       99.46    140.70 o 
 -11   9   5     6803.78     6886.06    281.43 o 
 -10   9   5      329.81      426.89    121.89 o 
  -9   9   5     3972.42     3915.96    190.26 o 
  -8   9   5     4834.96     4584.83    163.08 o 
  -7   9   5     3485.73     3514.67    112.05 o 
  -6   9   5     2595.84     2662.41    176.86 o 
  -5   9   5     3709.20     3486.09     96.04 o 
  -4   9   5    11951.70    11516.40    166.95 o 
  -3   9   5    12292.69    12307.60    165.56 o 
  -2   9   5     6465.46     6212.63    116.79 o 
  -1   9   5     8680.50     8834.87    139.83 o 
   0   9   5     2063.93     2069.97     75.46 o 
   1   9   5    19810.11    19998.06    237.79 o 
   2   9   5     6755.47     6988.68    135.72 o 
   3   9   5    14899.07    15096.60    202.96 o 
   4   9   5      665.66      761.47     78.54 o 
   5   9   5     1448.43     1402.30    108.82 o 
   6   9   5      246.08      386.06     90.19 o 
   7   9   5     1927.36     1802.19    137.28 o 
   8   9   5     2030.42     1774.05    151.81 o 
   9   9   5      459.64      501.42    152.45 o 
 -11  10   5      922.94     1325.56    190.48 o 
 -10  10   5     4338.28     4225.49    203.67 o 
  -9  10   5     1422.76     1588.31    200.56 o 
  -8  10   5      503.50      499.85    101.62 o 
  -7  10   5      826.96      900.34    105.05 o 
  -6  10   5     4248.96     4380.18    146.08 o 
  -5  10   5     4084.59     4318.29    138.03 o 
  -4  10   5     1837.19     1826.18     76.61 o 
  -3  10   5     5082.47     4881.45    102.75 o 
  -2  10   5     4491.39     4597.12    100.40 o 
  -1  10   5     2398.92     2396.07     80.66 o 
   0  10   5     6596.34     6602.87    132.74 o 
   1  10   5      716.22      651.66     58.73 o 
   2  10   5      228.49      343.03     57.83 o 
   3  10   5      556.91      540.88     80.64 o 
   4  10   5     8397.61     8137.28    196.62 o 
   5  10   5      908.20     1119.22    100.86 o 
   6  10   5      288.60      433.78     94.94 o 
   7  10   5      782.68      764.91    114.00 o 
   8  10   5     4563.02     4266.68    198.03 o 
   9  10   5     3149.22     3178.71    233.36 o 
 -11  11   5     5278.25     5387.45    318.46 o 
 -10  11   5      487.56      772.57    157.16 o 
  -9  11   5     4893.72     4810.56    201.35 o 
  -8  11   5     4919.00     4913.35    193.10 o 
  -7  11   5     3820.30     3741.51    165.27 o 
  -6  11   5      519.09      733.05     94.12 o 
  -5  11   5     7189.41     6732.40    178.37 o 
  -4  11   5    10996.99    10917.32    280.17 o 
  -3  11   5     6262.79     5647.27    140.09 o 
  -2  11   5     5786.25     5447.18    114.49 o 
  -1  11   5     2563.10     2452.76     86.22 o 
   0  11   5     2884.16     2710.19     94.13 o 
   1  11   5     7070.49     7082.07    141.03 o 
   2  11   5     2432.95     2365.50    123.36 o 
   3  11   5     8955.61     8674.92    209.65 o 
   4  11   5     1744.14     2024.24    114.36 o 
   5  11   5      499.16      584.01    195.83 o 
   6  11   5     1833.94     2013.39    161.84 o 
   7  11   5     3915.59     3730.36    182.21 o 
   8  11   5     2087.87     2319.35    232.28 o 
   9  11   5      662.98     1185.47    339.73 o 
 -10  12   5     4328.81     4693.81    264.68 o 
  -9  12   5     2156.36     2297.76    171.81 o 
  -8  12   5      395.28      514.58    232.11 o 
  -7  12   5      141.24      252.17    182.15 o 
  -6  12   5     6985.16     6713.41    192.15 o 
  -5  12   5     2923.59     2914.38    148.94 o 
  -4  12   5      272.16      350.67     78.08 o 
  -3  12   5     2731.76     2711.54    117.17 o 
  -2  12   5     6804.86     6697.49    168.29 o 
  -1  12   5    13572.49    13743.67    198.74 o 
   0  12   5     7335.65     7138.27    172.37 o 
   1  12   5      762.44      911.06     73.29 o 
   2  12   5       56.36      -21.97     50.42 o 
   3  12   5     1448.19     1392.56     81.86 o 
   4  12   5     8048.05     7881.10    199.94 o 
   5  12   5      523.51      816.69     97.09 o 
   6  12   5       55.24      119.34     80.81 o 
   7  12   5     2500.85     2556.63    215.47 o 
   8  12   5     3394.02     3803.63    319.40 o 
 -10  13   5      557.93      443.49    200.94 o 
  -9  13   5     3373.70     3264.15    202.21 o 
  -8  13   5     9024.52     8950.72    268.84 o 
  -7  13   5    13566.13    13265.00    306.73 o 
  -6  13   5    10155.35    10089.90    283.08 o 
  -5  13   5      355.51      339.21     92.28 o 
  -4  13   5     4874.19     4928.59    166.91 o 
  -3  13   5     9545.60     9789.27    219.87 o 
  -2  13   5    13144.65    13680.44    256.88 o 
  -1  13   5     2135.74     2168.83     93.73 o 
   0  13   5     2555.22     2605.95    103.24 o 
   1  13   5     8894.66     9224.65    176.69 o 
   2  13   5    11737.12    11439.40    202.17 o 
   3  13   5     5074.12     4910.63    134.98 o 
   4  13   5      491.71      516.75     87.38 o 
   5  13   5     9291.28     9740.30    348.53 o 
   6  13   5    11640.15    11648.29    353.92 o 
   7  13   5     5679.77     5443.35    457.52 o 
   8  13   5     1217.32     1207.21    197.25 o 
 -10  14   5     4582.54     4467.25    448.26 o 
  -9  14   5     2166.56     1923.12    188.52 o 
  -8  14   5      163.44      190.46    121.23 o 
  -7  14   5      675.81      918.19    139.37 o 
  -6  14   5     7977.83     8131.53    238.97 o 
  -5  14   5    10024.95    10167.16    244.70 o 
  -4  14   5     2278.91     2199.50    128.71 o 
  -3  14   5     1324.45     1234.59    106.60 o 
  -2  14   5     4123.87     4210.27    212.96 o 
  -1  14   5    12244.86    11778.04    198.74 o 
   0  14   5     6858.35     6802.56    151.81 o 
   1  14   5      510.51      453.91     73.11 o 
   2  14   5     7333.51     7026.90    182.91 o 
   3  14   5    12011.07    11538.89    254.43 o 
   4  14   5     9534.40     9502.97    346.51 o 
   5  14   5      949.18     1079.82    169.39 o 
   6  14   5      409.95      519.81    159.71 o 
   7  14   5     5197.26     5440.96    278.98 o 
   8  14   5     4591.25     5267.41    294.88 o 
  -9  15   5     2150.24     2304.14    222.60 o 
  -8  15   5     9622.03     9874.11    296.88 o 
  -7  15   5    12206.08    12356.60    353.33 o 
  -6  15   5     8664.76     8926.76    258.73 o 
  -5  15   5       89.59       50.64     80.77 o 
  -4  15   5     5463.94     5286.91    188.36 o 
  -3  15   5    13115.54    13222.85    273.62 o 
  -2  15   5    11588.03    11375.27    299.22 o 
  -1  15   5      124.86       81.65     83.72 o 
   0  15   5     5369.92     5140.76    145.59 o 
   1  15   5    10945.71    10569.84    207.41 o 
   2  15   5     9675.33     9769.57    199.96 o 
   3  15   5     1563.24     1734.47    161.50 o 
   4  15   5     1063.89      958.87    150.96 o 
   5  15   5     8924.28     9133.19    430.84 o 
   6  15   5     8848.41     9152.80    332.67 o 
   7  15   5     4087.64     3808.78    263.79 o 
  -8  16   5      440.47      429.82    122.96 o 
  -7  16   5     1691.62     2381.41    203.95 o 
  -6  16   5     6938.57     6909.69    233.05 o 
  -5  16   5     9321.92     9292.08    359.41 o 
  -4  16   5     4893.52     5245.61    201.98 o 
  -3  16   5      102.56       75.81     91.65 o 
  -2  16   5     3085.90     3016.52    162.68 o 
  -1  16   5     5841.73     6151.20    200.36 o 
   0  16   5     3945.20     4020.75    213.29 o 
   1  16   5      237.72      318.22     80.21 o 
   2  16   5     8175.83     7904.09    284.86 o 
   3  16   5    14671.65    14765.05    305.89 o 
   4  16   5    10247.21    10353.49    506.82 o 
   5  16   5      643.60      848.78    155.34 o 
   6  16   5      514.86      639.45    188.49 o 
   7  16   5     4625.60     4356.99    296.34 o 
  -8  17   5     8974.62     9166.38    344.31 o 
  -7  17   5     9068.47     9363.56    300.03 o 
  -6  17   5     2272.14     2609.91    179.06 o 
  -5  17   5       58.16      -46.32     96.23 o 
  -4  17   5     8548.96     8472.33    303.32 o 
  -3  17   5    16980.14    17290.01    361.21 o 
  -2  17   5    12899.79    13549.51    318.30 o 
  -1  17   5     1346.08     1597.81    220.42 o 
   0  17   5     2458.16     2327.33    133.18 o 
   1  17   5    15029.68    14542.78    302.67 o 
   2  17   5    14737.10    14697.99    375.91 o 
   3  17   5     4988.63     5004.41    207.53 o 
   4  17   5       15.30       24.39     98.32 o 
   5  17   5     3710.18     3696.47    300.33 o 
   6  17   5     6186.25     6382.61    311.14 o 
  -7  18   5     1528.86     1802.78    318.08 o 
  -6  18   5     5711.38     5441.29    287.53 o 
  -5  18   5     4718.82     4509.25    242.89 o 
  -4  18   5     4362.09     4269.21    205.57 o 
  -3  18   5     1733.05     1797.11    273.37 o 
  -2  18   5     7887.41     8017.43    257.99 o 
  -1  18   5    11412.09    11653.80    362.32 o 
   0  18   5     8147.05     7703.96    282.48 o 
   1  18   5     2064.69     2231.70    182.21 o 
   2  18   5     1072.63      861.13    132.20 o 
   3  18   5     4844.47     4779.63    207.62 o 
   4  18   5     6830.01     6612.60    307.30 o 
   5  18   5     2417.07     2304.09    248.06 o 
  -6  19   5       60.95      181.06    120.48 o 
  -5  19   5      906.93     1113.11    171.64 o 
  -4  19   5     9162.84     9321.92    285.40 o 
  -3  19   5    12728.34    12920.60    336.41 o 
  -2  19   5     2959.17     3004.00    177.40 o 
  -1  19   5       14.21      261.35    272.83 o 
   0  19   5     1187.54     1338.28    225.76 o 
   1  19   5     7906.43     8200.83    298.93 o 
   2  19   5    10398.93    10491.20    346.42 o 
   3  19   5     2345.07     2520.98    291.71 o 
   4  19   5       60.38       62.75    167.25 o 
  -5  20   5     4796.90     4904.30    283.91 o 
  -4  20   5     1514.11     1872.52    186.25 o 
  -3  20   5     1943.40     2182.34    327.34 o 
  -2  20   5    10767.69    10244.59    375.67 o 
  -1  20   5     8627.36     8330.87    320.25 o 
   0  20   5     8473.20     8792.26    344.39 o 
   1  20   5     4190.11     4294.22    293.68 o 
   2  20   5      121.41      502.26    182.51 o 
   3  20   5     5059.02     5418.87    368.22 o 
  -3  21   5    12039.67    11602.01    408.90 o 
  -2  21   5     3287.82     3496.98    255.62 o 
  -1  21   5       79.52      -98.17    140.21 o 
   0  21   5     1225.60     1399.81    195.53 o 
   1  21   5     6668.38     6440.74    314.65 o 
 -12   0   6      508.36      391.69    173.90 o 
 -11   0   6     8555.05     8843.31    373.72 o 
 -10   0   6    25922.73    26883.25    553.65 o 
  -9   0   6    11804.22    11902.81    323.75 o 
  -8   0   6     8153.61     8114.13    276.99 o 
  -7   0   6      471.62      506.97    160.05 o 
  -6   0   6    51821.75    51776.86    600.10 o 
  -5   0   6    48434.97    47912.54    903.56 o 
  -4   0   6    21252.32    21612.03    431.34 o 
  -3   0   6      230.66      353.12     37.03 o 
  -2   0   6    37528.29    37752.20    380.61 o 
  -1   0   6   112730.16   111583.62    917.53 o 
   0   0   6    59529.73    57882.03    897.73 o 
   1   0   6     7782.09     8403.60    271.39 o 
   2   0   6    13377.53    13561.76    245.24 o 
   3   0   6    36499.10    36574.23    451.31 o 
   4   0   6    41379.84    40221.36    474.31 o 
   5   0   6    16793.10    17113.40    495.59 o 
   6   0   6     6605.74     6200.62    325.35 o 
   7   0   6    11319.59    11368.03    619.13 o 
   8   0   6    14370.83    14329.47    734.68 o 
   9   0   6     9267.21     8973.24    681.00 o 
  10   0   6       27.30       68.40    190.68 o 
 -12   1   6     7808.99     8248.89    253.59 o 
 -11   1   6    10369.75    10449.83    262.03 o 
 -10   1   6      625.06      656.75     95.23 o 
  -9   1   6     4111.50     4164.40    150.35 o 
  -8   1   6     8064.44     8187.21    167.97 o 
  -7   1   6    16722.05    16873.07    235.30 o 
  -6   1   6     3521.82     3531.73     90.74 o 
  -5   1   6    22181.11    22555.21    223.36 o 
  -4   1   6    48770.18    47917.00    539.63 o 
  -3   1   6    45639.93    46199.13    384.38 o 
  -2   1   6    43755.74    44057.89    436.01 o 
  -1   1   6     1880.30     2037.46     76.94 o 
   0   1   6    40695.69    40173.82    334.52 o 
   1   1   6    86564.42    86852.16    603.64 o 
   2   1   6    53643.43    55100.77    423.05 o 
   3   1   6     3223.64     3164.98     77.27 o 
   4   1   6     3373.60     3175.33    113.91 o 
   5   1   6    32299.95    32356.54    412.82 o 
   6   1   6    22466.69    23299.57    439.32 o 
   7   1   6      327.24      749.75    203.10 o 
   8   1   6       12.55       76.26    119.82 o 
   9   1   6    14019.67    14461.61    410.63 o 
  10   1   6    16896.34    16844.86    499.73 o 
 -12   2   6       40.17      259.30    117.77 o 
 -11   2   6    12300.18    12539.35    277.76 o 
 -10   2   6    36104.86    37024.90    541.22 o 
  -9   2   6    14958.98    15617.33    310.25 o 
  -8   2   6     2129.82     2089.54     97.66 o 
  -7   2   6     4645.33     4955.13    148.04 o 
  -6   2   6    52735.62    54090.00    443.15 o 
  -5   2   6    50307.85    48985.12    443.28 o 
  -4   2   6     6745.50     5995.48    120.79 o 
  -3   2   6      225.73      400.24     65.00 o 
  -2   2   6    21863.76    22488.97    252.80 o 
  -1   2   6    80425.91    81514.63    500.56 o 
   0   2   6    48264.30    48922.79    424.96 o 
   1   2   6     5419.07     5537.01    110.93 o 
   2   2   6     4982.61     4961.02     99.88 o 
   3   2   6    29338.56    29604.41    408.34 o 
   4   2   6    37525.98    37201.77    416.40 o 
   5   2   6    16413.09    16177.32    257.69 o 
   6   2   6     1788.79     1543.50     95.88 o 
   7   2   6     7312.98     7382.55    264.68 o 
   8   2   6    14080.52    14390.62    397.07 o 
   9   2   6    13442.67    13392.58    416.82 o 
  10   2   6      657.61      715.96    265.20 o 
 -12   3   6    10959.13    10615.95    297.19 o 
 -11   3   6     8729.74     8851.64    276.71 o 
 -10   3   6     2368.34     2518.54    136.73 o 
  -9   3   6    18013.72    18421.87    291.41 o 
  -8   3   6    35988.60    36405.51    419.08 o 
  -7   3   6    25777.72    25818.05    306.10 o 
  -6   3   6     9022.34     9162.21    152.45 o 
  -5   3   6    11668.99    11234.46    196.91 o 
  -4   3   6    39674.58    39864.55    388.72 o 
  -3   3   6    11487.14    10732.43    168.37 o 
  -2   3   6     4924.28     5002.86    110.80 o 
  -1   3   6     1846.91     1949.42     55.27 o 
   0   3   6    24558.62    24805.43    243.85 o 
   1   3   6    13563.39    12894.60    171.51 o 
   2   3   6    18574.44    18070.70    208.48 o 
   3   3   6      810.00      673.61     85.17 o 
   4   3   6     6539.51     6684.49    162.69 o 
   5   3   6    42629.41    42408.51    640.57 o 
   6   3   6    32851.24    32047.10    576.21 o 
   7   3   6    11346.72    11427.68    321.17 o 
   8   3   6     1126.05     1064.19    159.34 o 
   9   3   6     7732.79     8230.55    321.30 o 
  10   3   6    17415.67    17820.21    509.86 o 
 -12   4   6      261.02      356.51    124.68 o 
 -11   4   6    19289.12    19695.92    389.13 o 
 -10   4   6    40862.80    41401.41    524.16 o 
  -9   4   6    20304.42    20290.80    315.15 o 
  -8   4   6      239.85      396.74     74.17 o 
  -7   4   6    14078.70    13913.76    235.88 o 
  -6   4   6    47995.12    47874.46    415.97 o 
  -5   4   6    74352.80    74364.15    712.23 o 
  -4   4   6     9347.54     9297.75    165.30 o 
  -3   4   6     1256.56     1370.75     69.87 o 
  -2   4   6    18175.42    18297.45    265.96 o 
  -1   4   6    59553.27    61505.64    414.87 o 
   0   4   6    28584.98    28826.21    269.79 o 
   1   4   6     1924.21     2055.63     94.65 o 
   2   4   6     2031.23     2025.87     85.59 o 
   3   4   6    31970.48    32339.32    297.25 o 
   4   4   6    44072.88    43888.75    489.64 o 
   5   4   6    13593.61    13334.44    249.92 o 
   6   4   6      126.69      343.42     87.55 o 
   7   4   6     5908.42     5918.07    219.01 o 
   8   4   6    22072.53    22379.05    508.87 o 
   9   4   6    22024.09    22264.36    612.38 o 
  10   4   6     1819.37     2197.96    245.06 o 
 -12   5   6    10731.83    10533.42    294.60 o 
 -11   5   6     5302.94     5310.89    204.47 o 
 -10   5   6      121.11      172.58     95.40 o 
  -9   5   6    17346.82    17608.90    290.86 o 
  -8   5   6    34840.78    34786.69    404.11 o 
  -7   5   6    20376.04    20600.36    292.16 o 
  -6   5   6     2818.55     2541.56     86.91 o 
  -5   5   6     2235.42     1847.35     64.48 o 
  -4   5   6    33466.77    33501.27    363.13 o 
  -3   5   6     7968.80     7642.75    149.06 o 
  -2   5   6    12559.84    12618.98    174.91 o 
  -1   5   6      112.91      265.76     82.65 o 
   0   5   6    19399.05    19152.24    211.89 o 
   1   5   6    14918.33    14509.33    187.91 o 
   2   5   6    16800.97    16527.03    203.42 o 
   3   5   6     3280.33     2983.61    128.32 o 
   4   5   6     7977.25     8107.03    187.75 o 
   5   5   6    40967.32    40341.36    494.95 o 
   6   5   6    28349.14    28787.35    420.70 o 
   7   5   6    15666.33    15409.84    309.07 o 
   8   5   6      126.03      436.17    161.02 o 
   9   5   6     6712.76     6475.31    290.10 o 
  10   5   6    14045.42    14235.20    469.25 o 
 -12   6   6      336.43      660.63    189.44 o 
 -11   6   6    12181.58    12338.55    286.07 o 
 -10   6   6    21821.02    22025.80    361.99 o 
  -9   6   6    17420.84    17157.43    293.85 o 
  -8   6   6      879.56      918.96     83.69 o 
  -7   6   6     7572.35     7315.82    166.00 o 
  -6   6   6    25960.57    25316.35    286.49 o 
  -5   6   6    51118.17    51123.56    461.63 o 
  -4   6   6    17772.04    17320.26    202.17 o 
  -3   6   6     2081.17     1887.84     55.44 o 
  -2   6   6     7245.56     6665.01    106.66 o 
  -1   6   6    38158.55    38585.58    406.27 o 
   0   6   6    15025.56    14251.84    193.99 o 
   1   6   6     1240.72     1210.94     62.37 o 
   2   6   6     7520.08     7594.57    134.07 o 
   3   6   6    36421.90    36660.11    430.38 o 
   4   6   6    43261.28    44139.55    510.26 o 
   5   6   6     5174.38     5207.45    166.50 o 
   6   6   6      268.05      206.34     86.62 o 
   7   6   6     8220.94     8028.91    226.74 o 
   8   6   6    18980.43    19116.74    467.57 o 
   9   6   6    11931.00    11792.41    394.80 o 
  10   6   6      356.60      726.55    200.44 o 
 -12   7   6    10391.88    11425.09    473.15 o 
 -11   7   6     4062.80     4009.45    184.78 o 
 -10   7   6       58.41      253.01     90.66 o 
  -9   7   6     5889.56     5804.32    177.19 o 
  -8   7   6    13075.11    13147.65    233.19 o 
  -7   7   6     8957.02     8751.47    219.45 o 
  -6   7   6      212.07      345.95     55.56 o 
  -5   7   6     4269.63     4079.85     96.63 o 
  -4   7   6    51091.68    50725.66    512.16 o 
  -3   7   6    45927.81    45871.15    515.14 o 
  -2   7   6    18964.83    18636.34    205.99 o 
  -1   7   6      150.47      160.27     39.60 o 
   0   7   6    33987.47    34587.10    328.64 o 
   1   7   6    46287.59    46988.19    409.79 o 
   2   7   6    26900.09    27063.61    318.50 o 
   3   7   6     4687.41     4715.32    108.41 o 
   4   7   6     2881.45     2834.34    143.83 o 
   5   7   6    17781.78    17603.21    313.31 o 
   6   7   6     8937.08     9182.64    239.37 o 
   7   7   6     6179.35     6114.25    211.93 o 
   8   7   6      764.98      793.13    113.74 o 
   9   7   6     8647.86     8090.12    330.82 o 
 -12   8   6      141.34      -21.83    151.18 o 
 -11   8   6     4982.73     4724.64    265.62 o 
 -10   8   6    13604.13    13411.91    288.73 o 
  -9   8   6    13479.34    13377.98    260.60 o 
  -8   8   6     3868.93     3546.79    126.98 o 
  -7   8   6     5241.42     4957.21    142.15 o 
  -6   8   6    15381.57    14848.62    286.15 o 
  -5   8   6    32864.09    32132.53    328.63 o 
  -4   8   6    12099.50    11951.55    170.42 o 
  -3   8   6     1546.76     1579.25     63.08 o 
  -2   8   6    22889.40    22153.12    302.16 o 
  -1   8   6    51262.41    52170.38    428.93 o 
   0   8   6    32733.80    33131.64    329.95 o 
   1   8   6     4506.13     4406.86    110.97 o 
   2   8   6     5535.36     5406.22    127.78 o 
   3   8   6    25043.81    24894.75    282.95 o 
   4   8   6    26230.85    27112.31    390.79 o 
   5   8   6     4100.58     4234.33    157.39 o 
   6   8   6     1392.88     1510.25    201.55 o 
   7   8   6     8129.78     8290.86    238.25 o 
   8   8   6    10767.31    10537.29    293.78 o 
   9   8   6     4124.46     4541.55    284.47 o 
 -11   9   6     4069.94     4011.50    242.46 o 
 -10   9   6      210.76      214.71    117.80 o 
  -9   9   6     3501.34     3476.18    166.24 o 
  -8   9   6    13687.53    13360.86    289.58 o 
  -7   9   6    12102.23    11798.72    337.60 o 
  -6   9   6     1763.47     1702.47     81.40 o 
  -5   9   6     2854.83     2737.99     92.82 o 
  -4   9   6    24278.75    23865.37    269.51 o 
  -3   9   6    47360.20    47104.41    478.80 o 
  -2   9   6    20115.55    19820.97    326.83 o 
  -1   9   6        1.05      -10.88     39.36 o 
   0   9   6    18676.41    19422.99    322.28 o 
   1   9   6    60212.39    61483.12    524.40 o 
   2   9   6    27444.34    27971.25    371.31 o 
   3   9   6     4753.40     4884.43    148.35 o 
   4   9   6     3578.54     3726.05    140.49 o 
   5   9   6     9814.29    10326.91    243.30 o 
   6   9   6    11234.43    11600.69    279.69 o 
   7   9   6     2341.05     2873.02    171.32 o 
   8   9   6      485.87      532.77    126.88 o 
   9   9   6     5798.96     5649.57    413.53 o 
 -11  10   6     4122.15     3598.80    289.09 o 
 -10  10   6     7534.38     7203.32    387.73 o 
  -9  10   6     6745.46     6531.93    223.31 o 
  -8  10   6     1830.73     1629.67    127.67 o 
  -7  10   6     3768.10     4141.06    240.75 o 
  -6  10   6    11780.01    11591.41    236.04 o 
  -5  10   6    22027.21    21149.60    385.34 o 
  -4  10   6     8074.79     7816.50    207.57 o 
  -3  10   6     1546.24     1485.78     79.13 o 
  -2  10   6    30990.41    30587.60    321.33 o 
  -1  10   6    42571.97    43064.66    405.85 o 
   0  10   6    30736.53    31110.39    336.50 o 
   1  10   6     3511.57     3464.22    109.51 o 
   2  10   6     5841.31     6047.19    139.08 o 
   3  10   6    21608.78    21163.35    347.08 o 
   4  10   6    11719.17    12086.06    251.57 o 
   5  10   6     4481.64     4485.60    172.17 o 
   6  10   6      929.20     1244.89    126.80 o 
   7  10   6     8734.09     8628.53    260.53 o 
   8  10   6    10991.41    11294.90    309.07 o 
   9  10   6     2818.40     2962.90    343.23 o 
 -11  11   6     2042.49     2454.67    274.98 o 
 -10  11   6        1.14      192.93    274.54 o 
  -9  11   6     5751.31     5214.54    209.81 o 
  -8  11   6    20549.42    19819.50    453.40 o 
  -7  11   6    20021.53    19547.27    431.27 o 
  -6  11   6     5175.66     5134.83    169.32 o 
  -5  11   6      783.41      703.39     87.18 o 
  -4  11   6     9450.47     9219.01    200.21 o 
  -3  11   6    27853.67    27371.91    301.92 o 
  -2  11   6     7728.16     7588.81    147.66 o 
  -1  11   6       84.90       69.66     51.77 o 
   0  11   6     6370.48     6438.04    139.34 o 
   1  11   6    26773.39    26979.66    328.50 o 
   2  11   6    14302.00    14425.71    225.59 o 
   3  11   6     1089.96     1034.59     81.24 o 
   4  11   6     6682.66     6797.20    199.48 o 
   5  11   6    13622.68    13429.60    294.44 o 
   6  11   6    24858.64    24869.32    436.69 o 
   7  11   6     5898.51     5927.00    250.20 o 
   8  11   6       80.26       -7.02    123.40 o 
 -10  12   6     9308.19     9286.68    409.03 o 
  -9  12   6    10944.38    11185.61    458.03 o 
  -8  12   6       76.18       75.41     79.39 o 
  -7  12   6     8035.21     7865.75    230.16 o 
  -6  12   6    17433.56    17311.97    319.23 o 
  -5  12   6    11373.78    11823.41    432.98 o 
  -4  12   6     9002.96     9064.11    203.77 o 
  -3  12   6       51.85       57.75     62.50 o 
  -2  12   6     9710.22     9744.61    173.37 o 
  -1  12   6    15897.19    15930.88    235.42 o 
   0  12   6     9724.49     9639.75    181.26 o 
   1  12   6      529.29      562.26     71.09 o 
   2  12   6     8769.06     8806.18    182.81 o 
   3  12   6    18570.40    18242.82    304.70 o 
   4  12   6    10481.49    10654.31    327.76 o 
   5  12   6     7230.81     7148.28    216.78 o 
   6  12   6       15.23      158.84    114.89 o 
   7  12   6     9156.78     9359.98    464.39 o 
   8  12   6    12589.96    12334.42    430.20 o 
 -10  13   6       38.84      126.75    137.11 o 
  -9  13   6     6685.73     6492.32    280.98 o 
  -8  13   6    20759.54    20634.31    428.75 o 
  -7  13   6    12736.53    12400.56    292.96 o 
  -6  13   6     1212.60     1147.63    127.34 o 
  -5  13   6     1943.14     1886.23    126.15 o 
  -4  13   6     7340.35     7226.00    195.71 o 
  -3  13   6    20812.52    20856.34    341.41 o 
  -2  13   6      920.16     1009.34     70.88 o 
  -1  13   6       21.82       33.86     74.16 o 
   0  13   6     1113.66     1147.48     90.33 o 
   1  13   6     6790.87     6673.95    160.74 o 
   2  13   6    10787.88    10839.53    213.81 o 
   3  13   6      394.24      624.99     76.00 o 
   4  13   6      815.36      812.18    102.72 o 
   5  13   6     6930.13     6845.18    222.17 o 
   6  13   6    14387.25    14844.27    415.74 o 
   7  13   6    12237.31    11858.21    407.15 o 
   8  13   6       25.80      226.64    163.11 o 
  -9  14   6     7934.42     6776.23    484.03 o 
  -8  14   6       47.39      131.90    122.24 o 
  -7  14   6     8534.65     8551.20    255.67 o 
  -6  14   6    13842.95    13501.65    307.54 o 
  -5  14   6     5966.66     5914.24    191.28 o 
  -4  14   6     4960.21     4715.51    174.52 o 
  -3  14   6     1371.50     1453.38    122.89 o 
  -2  14   6     8835.23     8484.42    227.75 o 
  -1  14   6     2266.79     2318.84    100.71 o 
   0  14   6      713.87     1047.89    172.15 o 
   1  14   6      487.76      588.85     94.75 o 
   2  14   6     8148.81     7756.63    179.81 o 
   3  14   6    11244.76    11068.43    250.36 o 
   4  14   6     5961.67     6108.86    248.21 o 
   5  14   6     3044.08     3034.10    215.84 o 
   6  14   6       95.10      129.39    171.60 o 
   7  14   6     7778.48     8014.75    370.83 o 
  -9  15   6     2989.08     2749.20    263.43 o 
  -8  15   6    12789.02    12263.19    387.03 o 
  -7  15   6     6766.06     6647.97    352.10 o 
  -6  15   6       42.33       46.46     93.67 o 
  -5  15   6     1165.64     1070.91    132.18 o 
  -4  15   6     9226.39     9454.85    249.12 o 
  -3  15   6    25509.79    25621.63    418.70 o 
  -2  15   6     4785.26     4962.21    193.28 o 
  -1  15   6        1.92      153.46     87.76 o 
   0  15   6     2549.00     2349.97    167.36 o 
   1  15   6    14998.55    14952.26    257.65 o 
   2  15   6    13196.22    12931.43    269.99 o 
   3  15   6     1724.70     1629.38    129.80 o 
   4  15   6      287.44      703.84    331.95 o 
   5  15   6     2252.91     2565.70    336.59 o 
   6  15   6     6412.93     6806.72    329.90 o 
   7  15   6     4944.00     4664.11    309.36 o 
  -8  16   6      599.57      952.74    199.66 o 
  -7  16   6     1938.19     1956.17    189.25 o 
  -6  16   6     3866.73     4175.33    278.13 o 
  -5  16   6     4832.54     5104.33    204.52 o 
  -4  16   6     4740.92     4444.66    190.65 o 
  -3  16   6      630.98      744.05    119.43 o 
  -2  16   6    15698.54    15970.88    332.58 o 
  -1  16   6     8920.99     9359.27    249.71 o 
   0  16   6    12477.42    11710.48    246.86 o 
   1  16   6     2000.28     1980.32    118.90 o 
   2  16   6     2734.61     2665.92    174.08 o 
   3  16   6    12088.78    11599.00    298.04 o 
   4  16   6     5194.12     5061.11    264.53 o 
   5  16   6      677.34      757.06    260.84 o 
   6  16   6      111.67      115.66    168.03 o 
  -8  17   6     4968.37     4523.70    273.01 o 
  -7  17   6     5819.00     6062.99    280.29 o 
  -6  17   6     1706.84     1889.98    163.99 o 
  -5  17   6      257.54       54.32    101.87 o 
  -4  17   6     6848.32     6747.03    337.64 o 
  -3  17   6    23782.76    24681.08    444.99 o 
  -2  17   6     9623.36     9641.82    270.05 o 
  -1  17   6        1.51      130.82    100.08 o 
   0  17   6     3079.70     2929.17    168.88 o 
   1  17   6    18977.01    18395.41    368.58 o 
   2  17   6    13711.88    14278.80    318.16 o 
   3  17   6     1977.41     1734.83    212.67 o 
   4  17   6     1271.22     1578.80    226.38 o 
   5  17   6     1508.30     1690.54    301.76 o 
  -7  18   6     1077.46     1150.32    196.97 o 
  -6  18   6     1584.71     1322.64    186.39 o 
  -5  18   6     1919.85     1853.45    194.09 o 
  -4  18   6     1263.02     1667.98    168.72 o 
  -3  18   6      961.32     1032.13    133.80 o 
  -2  18   6    15180.40    15384.22    394.54 o 
  -1  18   6     9835.85     9606.91    277.59 o 
   0  18   6     7362.76     7533.57    280.04 o 
   1  18   6      616.36      896.19    168.71 o 
   2  18   6     2974.55     3060.69    309.99 o 
   3  18   6     8143.06     7510.83    548.93 o 
   4  18   6     2371.75     2385.83    221.46 o 
  -6  19   6     1044.95     1262.28    216.48 o 
  -5  19   6       17.91     -138.27    151.17 o 
  -4  19   6     2683.68     2786.78    228.07 o 
  -3  19   6     8506.88     8653.19    291.98 o 
  -2  19   6     3955.10     3871.51    208.78 o 
  -1  19   6        0.75      -22.06    104.29 o 
   0  19   6     1073.02     1296.22    219.66 o 
   1  19   6     6754.00     6621.66    366.56 o 
   2  19   6     6598.28     6350.66    288.81 o 
   3  19   6      314.66      471.53    221.98 o 
  -4  20   6     1478.16     1749.60    200.58 o 
  -3  20   6      187.10      248.93    155.07 o 
  -2  20   6     2693.17     2866.76    228.63 o 
  -1  20   6     1254.12     1420.42    202.22 o 
   0  20   6      287.17      255.53    141.38 o 
   1  20   6        3.80     -136.84    136.84 o 
   2  20   6     2937.38     3353.83    249.95 o 
  -1  21   6        1.67       -5.28    129.32 o 
 -12   1   7      117.19      478.23    220.64 o 
 -11   1   7     1161.91     1171.20    124.19 o 
 -10   1   7       46.82      121.22    139.86 o 
  -9   1   7       52.21      -73.52     73.52 o 
  -8   1   7      825.67      938.71     88.05 o 
  -7   1   7       48.21       63.26     58.07 o 
  -6   1   7      237.54      242.17     42.21 o 
  -5   1   7     1774.83     1499.38     54.37 o 
  -4   1   7      900.08      879.18     40.16 o 
  -3   1   7     1951.88     2100.87    100.46 o 
  -2   1   7     2252.81     2352.29     65.40 o 
  -1   1   7      163.28      211.79     57.32 o 
   0   1   7      123.15      216.02     65.32 o 
   1   1   7     2083.82     2137.77     81.80 o 
   2   1   7      799.21      875.09     64.71 o 
   3   1   7     4044.97     4020.39     96.95 o 
   4   1   7     2551.36     2574.52    130.52 o 
   5   1   7      751.45      813.49    113.17 o 
   6   1   7      116.66      169.40    101.90 o 
   7   1   7        0.79       78.86    124.23 o 
   8   1   7       28.73      210.82    166.75 o 
   9   1   7      214.00      405.50    152.95 o 
  10   1   7      715.30      470.93    192.66 o 
 -12   2   7      281.83      456.67    197.34 o 
 -11   2   7      188.96       79.70     98.63 o 
 -10   2   7     1896.66     1823.91    178.53 o 
  -9   2   7      997.27     1034.62     96.35 o 
  -8   2   7        4.48      104.41     97.43 o 
  -7   2   7       99.37      111.59     49.81 o 
  -6   2   7      850.74      797.04     52.27 o 
  -5   2   7      623.97      492.47     68.19 o 
  -4   2   7     4517.22     4509.95    112.63 o 
  -3   2   7        4.15      158.67     65.73 o 
  -2   2   7      335.93      272.32     57.14 o 
  -1   2   7     2383.23     2528.96     77.77 o 
   0   2   7      213.33      329.39     49.43 o 
   1   2   7       72.07       86.44     46.95 o 
   2   2   7      727.85      630.36     58.59 o 
   3   2   7        6.94      105.82     42.24 o 
   4   2   7       27.40      -31.79     50.65 o 
   5   2   7     2500.76     2409.84    175.76 o 
   6   2   7      328.32      426.06    111.72 o 
   7   2   7       33.83      132.72    121.14 o 
   8   2   7      130.63      169.77    143.35 o 
   9   2   7        3.60       88.56    170.95 o 
  10   2   7      239.17      253.21    181.29 o 
 -12   3   7      731.91      736.22    127.36 o 
 -11   3   7     3099.80     3248.59    187.65 o 
 -10   3   7      269.82      393.53     99.40 o 
  -9   3   7      831.42      914.19     90.81 o 
  -8   3   7      751.85      867.11    113.24 o 
  -7   3   7     1008.86      985.25    153.43 o 
  -6   3   7      360.16      294.35     40.02 o 
  -5   3   7     6740.06     7087.44    153.72 o 
  -4   3   7      642.50      616.01     63.13 o 
  -3   3   7       49.84       92.51     47.07 o 
  -2   3   7      130.00      342.89     78.09 o 
  -1   3   7      102.81      188.56     59.19 o 
   0   3   7      142.37      210.55     46.30 o 
   1   3   7     3701.96     3865.19    103.50 o 
   2   3   7      687.56      805.83     86.80 o 
   3   3   7     2676.78     2634.77    136.80 o 
   4   3   7     3140.48     2903.51    138.74 o 
   5   3   7      814.63     1027.59    161.24 o 
   6   3   7       21.80      247.64     89.45 o 
   7   3   7      211.03      232.78    119.93 o 
   8   3   7      160.25      344.44    154.49 o 
   9   3   7       82.26       27.14    125.10 o 
 -12   4   7       65.28      146.87    123.44 o 
 -11   4   7      639.61     1101.49    128.76 o 
 -10   4   7     2305.58     2301.09    153.56 o 
  -9   4   7     1059.19     1253.54    103.82 o 
  -8   4   7      311.03      395.01     70.17 o 
  -7   4   7      430.08      416.12     53.93 o 
  -6   4   7     5219.20     4968.24    156.05 o 
  -5   4   7      181.68      157.98     60.47 o 
  -4   4   7     2021.97     1840.51     89.93 o 
  -3   4   7     3480.84     3567.06    107.84 o 
  -2   4   7     5105.28     5216.56    127.26 o 
  -1   4   7     4303.65     4247.73     91.60 o 
   0   4   7      802.65      893.09     69.44 o 
   1   4   7      489.82      624.33     60.37 o 
   2   4   7      240.27      295.59     52.65 o 
   3   4   7       29.72      145.72     43.03 o 
   4   4   7     1489.94     1438.10     98.67 o 
   5   4   7      511.97      655.15     92.75 o 
   6   4   7      512.20      669.45    140.51 o 
   7   4   7      829.38      761.28    155.96 o 
   8   4   7      366.72      387.59    154.94 o 
   9   4   7     1078.59      844.94    196.18 o 
 -12   5   7     1109.52     1338.32    172.57 o 
 -11   5   7     1388.74     1237.15    144.44 o 
 -10   5   7      122.24      124.18     79.31 o 
  -9   5   7     5054.35     4771.84    157.17 o 
  -8   5   7     1166.90     1200.50    124.63 o 
  -7   5   7    14833.32    14336.64    246.47 o 
  -6   5   7     5818.26     5757.21    155.05 o 
  -5   5   7      350.85      367.07     78.24 o 
  -4   5   7     1112.19     1118.63     79.21 o 
  -3   5   7     1291.34     1190.60    106.96 o 
  -2   5   7     2393.55     2355.27     93.77 o 
  -1   5   7      284.06      467.26     46.79 o 
   0   5   7     1983.29     1879.42     74.07 o 
   1   5   7     2109.79     2163.51     83.65 o 
   2   5   7      261.28      295.95     54.38 o 
   3   5   7      575.27      732.99     59.05 o 
   4   5   7     1750.87     1680.14    103.74 o 
   5   5   7     4957.58     4796.48    170.23 o 
   6   5   7     1241.27     1210.27    146.44 o 
   7   5   7     1326.39     1393.75    126.53 o 
   8   5   7      153.39      280.88    148.76 o 
   9   5   7       42.71       73.04    142.99 o 
 -12   6   7       17.00      -39.80    126.54 o 
 -11   6   7      476.71      843.51    211.37 o 
 -10   6   7      847.03      732.27    128.46 o 
  -9   6   7      172.50      459.48    206.90 o 
  -8   6   7        1.66       58.72     53.42 o 
  -7   6   7      716.65      591.72     64.89 o 
  -6   6   7     3919.76     3985.46    139.98 o 
  -5   6   7     4677.06     4515.37    133.05 o 
  -4   6   7     1332.69     1402.00     94.93 o 
  -3   6   7        6.68      -63.37     63.37 o 
  -2   6   7      615.95      605.66     52.36 o 
  -1   6   7    15124.53    15036.07    209.43 o 
   0   6   7     1139.34     1166.15     67.38 o 
   1   6   7     2612.42     2436.05     89.09 o 
   2   6   7     4118.84     3943.59    107.69 o 
   3   6   7     6023.16     5576.57    177.90 o 
   4   6   7     5260.54     5389.53    166.76 o 
   5   6   7      742.67      845.07    104.07 o 
   6   6   7     1501.75     1545.30    124.02 o 
   7   6   7     2548.54     2185.37    154.65 o 
   8   6   7     1482.15     1566.45    315.30 o 
   9   6   7     1970.60     1717.32    210.95 o 
 -12   7   7      430.38      679.85    291.00 o 
 -11   7   7      626.44      861.07    139.15 o 
 -10   7   7       52.55       31.63     81.59 o 
  -9   7   7     2692.27     2999.80    162.21 o 
  -8   7   7      566.17      541.24     74.43 o 
  -7   7   7    10061.79     9753.53    182.25 o 
  -6   7   7     9352.39     9063.37    239.10 o 
  -5   7   7       16.67      -24.11     56.40 o 
  -4   7   7     1114.42     1344.06     86.61 o 
  -3   7   7     6783.68     6577.34    158.76 o 
  -2   7   7     8937.20     8521.92    159.80 o 
  -1   7   7     1599.42     1549.46     69.27 o 
   0   7   7     5798.26     5726.01    126.08 o 
   1   7   7     1331.73     1383.48     75.74 o 
   2   7   7      408.22      393.92     60.00 o 
   3   7   7     2479.65     2151.55    102.82 o 
   4   7   7     6903.62     6871.37    210.64 o 
   5   7   7     9733.80     9424.57    228.48 o 
   6   7   7     2995.32     2775.56    160.52 o 
   7   7   7      538.46      700.58    125.14 o 
   8   7   7       64.82     -108.31    138.40 o 
   9   7   7      104.47      176.29    177.26 o 
 -11   8   7      901.51      915.82    182.80 o 
 -10   8   7     2184.17     2140.68    172.26 o 
  -9   8   7      252.48      337.55    120.94 o 
  -8   8   7       17.10       85.15    124.39 o 
  -7   8   7      125.06      315.34     84.34 o 
  -6   8   7     5407.35     5371.29    164.24 o 
  -5   8   7     6380.77     6255.57    167.22 o 
  -4   8   7      237.34      218.30     67.32 o 
  -3   8   7       10.94       87.90     56.21 o 
  -2   8   7     2162.80     2067.22    139.85 o 
  -1   8   7     9560.37     9477.48    194.20 o 
   0   8   7      456.16      634.08     80.20 o 
   1   8   7     5572.90     5521.02    132.66 o 
   2   8   7     1286.12     1176.68     89.43 o 
   3   8   7     9370.35     8818.27    172.28 o 
   4   8   7     8308.58     8761.45    227.39 o 
   5   8   7      196.61       38.40     74.90 o 
   6   8   7     2167.14     2273.32    148.61 o 
   7   8   7     2970.56     2764.38    171.11 o 
   8   8   7     2440.44     2938.61    292.89 o 
   9   8   7     1607.11     1663.14    257.76 o 
 -11   9   7     4777.32     3826.95    486.11 o 
 -10   9   7       22.17      175.51    150.24 o 
  -9   9   7     2760.08     2827.68    252.04 o 
  -8   9   7     1670.57     1815.74    130.90 o 
  -7   9   7     2639.21     2831.06    136.38 o 
  -6   9   7     1824.53     1706.48    151.39 o 
  -5   9   7     7576.32     7094.34    231.95 o 
  -4   9   7     5154.23     4868.74    143.06 o 
  -3   9   7    13413.48    13179.46    203.14 o 
  -2   9   7     6598.07     6574.64    131.06 o 
  -1   9   7     2093.05     2194.87     85.03 o 
   0   9   7     8117.41     8008.47    160.93 o 
   1   9   7     2753.69     2802.23    113.71 o 
   2   9   7     4960.61     4643.96    127.43 o 
   3   9   7     9846.24     9460.14    215.49 o 
   4   9   7       36.88       -0.44     65.11 o 
   5   9   7     1296.09     1389.24    147.78 o 
   6   9   7     1433.95     1767.19    141.95 o 
   7   9   7     1458.59     1381.77    143.94 o 
   8   9   7      721.95      457.42    158.07 o 
 -11  10   7     2033.86     1957.27    256.01 o 
 -10  10   7     4829.79     4752.02    251.28 o 
  -9  10   7      164.70      216.79    163.11 o 
  -8  10   7     1475.78     1679.40    175.14 o 
  -7  10   7     2865.48     2540.52    160.00 o 
  -6  10   7     8307.63     7870.95    228.38 o 
  -5  10   7     1007.04      967.04     67.29 o 
  -4  10   7     4311.55     3871.67    105.31 o 
  -3  10   7     4267.51     3968.47    108.59 o 
  -2  10   7     4521.97     4342.46    115.00 o 
  -1  10   7     3689.66     3636.25    106.53 o 
   0  10   7     1276.01     1165.23     81.31 o 
   1  10   7     1487.66     1499.82     86.35 o 
   2  10   7      122.43      137.19     61.34 o 
   3  10   7     3003.30     2938.63    111.56 o 
   4  10   7     4468.10     4576.90    177.37 o 
   5  10   7      126.20      341.29    130.92 o 
   6  10   7      661.49     1236.71    143.33 o 
   7  10   7      815.88      961.84    142.15 o 
   8  10   7     2646.50     2680.23    201.47 o 
 -10  11   7       72.57      198.86    173.65 o 
  -9  11   7     5412.36     5337.20    269.04 o 
  -8  11   7     4604.43     4366.67    221.00 o 
  -7  11   7     4563.03     4390.23    204.25 o 
  -6  11   7      242.37      363.67    108.95 o 
  -5  11   7     5337.38     4864.81    183.44 o 
  -4  11   7     8690.12     8238.73    304.10 o 
  -3  11   7     7136.67     6740.17    235.52 o 
  -2  11   7     1968.23     2032.04    122.86 o 
  -1  11   7      149.05      177.17     59.20 o 
   0  11   7     7479.07     7714.32    162.96 o 
   1  11   7     4073.14     4092.67    129.76 o 
   2  11   7     3709.25     3875.56    128.68 o 
   3  11   7    10319.92    10139.50    195.73 o 
   4  11   7      941.35      907.16    134.77 o 
   5  11   7     1472.31     1839.51    143.31 o 
   6  11   7     2604.20     2682.68    168.56 o 
   7  11   7     1575.92     1745.29    154.51 o 
   8  11   7      210.70      172.78    145.48 o 
 -10  12   7     3224.28     3375.89    442.58 o 
  -9  12   7      141.17      322.00    165.26 o 
  -8  12   7     1152.81     1132.64    172.72 o 
  -7  12   7     3107.05     3005.70    308.66 o 
  -6  12   7     9705.65     9364.23    319.59 o 
  -5  12   7     2179.02     2298.80    126.59 o 
  -4  12   7      489.31      412.29     80.54 o 
  -3  12   7     6976.20     6420.66    199.09 o 
  -2  12   7     9307.59     9291.77    185.07 o 
  -1  12   7     9299.76     9246.25    183.95 o 
   0  12   7     7400.94     7593.10    171.68 o 
   1  12   7      636.64      783.43     83.65 o 
   2  12   7     1041.75     1116.13     95.47 o 
   3  12   7     5089.05     5109.87    175.70 o 
   4  12   7     6403.53     5943.79    201.67 o 
   5  12   7      530.66      687.16    122.92 o 
   6  12   7     1263.26     1567.31    153.92 o 
   7  12   7     2535.15     2512.75    222.32 o 
 -10  13   7      115.09      248.98    158.19 o 
  -9  13   7     3685.88     4140.10    331.81 o 
  -8  13   7     8609.06     8710.54    305.25 o 
  -7  13   7    13012.12    12660.16    364.06 o 
  -6  13   7     3595.06     3185.73    218.69 o 
  -5  13   7       56.09      160.20    103.45 o 
  -4  13   7     6117.36     5913.00    182.67 o 
  -3  13   7     6756.89     6717.20    198.87 o 
  -2  13   7     5201.17     5346.11    157.91 o 
  -1  13   7     1690.84     1722.31    114.91 o 
   0  13   7     2753.86     2731.70    116.56 o 
   1  13   7    11485.33    11524.59    224.54 o 
   2  13   7     5118.36     5059.92    154.71 o 
   3  13   7     2640.67     2402.58    216.68 o 
   4  13   7      856.87     1004.49    125.55 o 
   5  13   7     7082.19     6611.39    227.26 o 
   6  13   7     5369.54     5506.68    280.01 o 
   7  13   7     2559.35     2751.18    253.35 o 
  -9  14   7      847.25      943.87    184.16 o 
  -8  14   7       13.64       -2.68    119.00 o 
  -7  14   7     1051.28     1139.16    158.95 o 
  -6  14   7     6758.66     7769.59    285.32 o 
  -5  14   7     6205.89     6125.57    235.69 o 
  -4  14   7     3811.66     3874.08    172.32 o 
  -3  14   7      805.91      868.46    106.10 o 
  -2  14   7     5835.90     5464.47    184.00 o 
  -1  14   7     7148.82     7561.64    191.39 o 
   0  14   7     3746.31     3501.70    135.28 o 
   1  14   7     1830.15     1871.57    122.16 o 
   2  14   7     6394.04     6443.39    181.43 o 
   3  14   7     6949.60     6799.47    224.30 o 
   4  14   7     8509.00     8524.90    275.75 o 
   5  14   7      287.17      561.17    162.12 o 
   6  14   7     1342.67     1327.23    207.53 o 
  -9  15   7     2017.84     1789.25    211.74 o 
  -8  15   7     8191.13     8347.30    328.04 o 
  -7  15   7     9112.17     9452.27    342.97 o 
  -6  15   7     2342.98     2373.75    189.27 o 
  -5  15   7      376.85      365.91    133.01 o 
  -4  15   7     9483.62     9353.68    256.50 o 
  -3  15   7    12027.97    11698.56    287.53 o 
  -2  15   7     4066.55     4174.80    172.96 o 
  -1  15   7      285.36      254.18     99.01 o 
   0  15   7     3896.26     4030.23    151.48 o 
   1  15   7    10455.68    10236.69    225.79 o 
   2  15   7     3473.10     3302.92    157.07 o 
   3  15   7       18.33      -19.59     76.83 o 
   4  15   7     3594.93     3642.21    237.99 o 
   5  15   7     8951.54     9683.56    351.45 o 
   6  15   7     6199.48     6487.67    329.35 o 
  -8  16   7      165.07      279.27    151.74 o 
  -7  16   7     2339.04     2752.61    239.96 o 
  -6  16   7     7437.91     7542.25    298.21 o 
  -5  16   7     7928.13     7753.72    281.74 o 
  -4  16   7     3872.03     3946.05    256.77 o 
  -3  16   7      359.72      593.63    128.15 o 
  -2  16   7     6014.03     5736.68    202.42 o 
  -1  16   7     7401.54     7374.19    229.51 o 
   0  16   7     3860.79     3474.83    149.24 o 
   1  16   7      482.96      467.63    107.42 o 
   2  16   7    10844.92    10214.81    294.94 o 
   3  16   7    11299.71    11159.32    353.00 o 
   4  16   7     7184.69     7106.01    329.75 o 
   5  16   7       78.86      295.90    228.35 o 
  -7  17   7     5277.05     5371.87    281.78 o 
  -6  17   7      325.48      114.35    130.02 o 
  -5  17   7      596.13      819.06    152.75 o 
  -4  17   7    10574.48    10981.78    411.91 o 
  -3  17   7    13566.53    13442.57    353.30 o 
  -2  17   7     6916.15     7018.18    244.23 o 
  -1  17   7        3.91       28.17     94.67 o 
   0  17   7     3868.50     3894.13    181.55 o 
   1  17   7    12749.53    12566.47    294.97 o 
   2  17   7     9171.76     9153.19    268.73 o 
   3  17   7      822.85      901.81    164.62 o 
   4  17   7     1037.16     1240.76    274.76 o 
   5  17   7     4113.64     4694.99    525.60 o 
  -6  18   7     6523.52     6798.67    315.31 o 
  -5  18   7     4417.02     4451.37    247.04 o 
  -4  18   7      818.20     1050.88    194.62 o 
  -3  18   7     2675.85     2674.31    176.50 o 
  -2  18   7    10530.01    10543.70    295.48 o 
  -1  18   7    10033.89    10107.91    289.76 o 
   0  18   7     3996.33     4073.38    234.19 o 
   1  18   7      614.03      760.97    155.27 o 
   2  18   7     2517.37     2347.56    194.13 o 
   3  18   7     7037.71     6390.15    310.79 o 
   4  18   7     5723.76     5705.39    303.68 o 
  -5  19   7     1923.11     2003.10    231.67 o 
  -4  19   7     8049.34     8293.31    333.77 o 
  -3  19   7     8691.08     9236.87    356.72 o 
  -2  19   7     1818.31     2005.21    225.72 o 
  -1  19   7      426.58      462.79    168.76 o 
   0  19   7     4277.57     4261.23    235.60 o 
   1  19   7     9376.91     9159.97    331.46 o 
   2  19   7    10661.72    10519.11    459.36 o 
  -3  20   7     2608.75     2462.41    285.67 o 
  -2  20   7     9496.50     9280.49    410.63 o 
  -1  20   7     7740.23     7281.80    307.87 o 
   0  20   7     4361.41     4329.62    269.28 o 
   1  20   7     1074.92     1255.31    282.75 o 
 -12   0   8       82.44      219.44    211.67 o 
 -11   0   8    13059.60    12527.49    661.72 o 
 -10   0   8    23808.10    23754.28    656.21 o 
  -9   0   8    10643.16    10691.06    482.16 o 
  -8   0   8     1071.77     1040.80    116.57 o 
  -7   0   8     1625.31     1597.91    139.36 o 
  -6   0   8    52148.11    51112.02    946.11 o 
  -5   0   8    64454.64    61969.64   2237.54 o 
  -4   0   8     8014.66     7656.44    171.20 o 
  -3   0   8      133.04      155.99     45.53 o 
  -2   0   8    55806.77    54757.05   1303.02 o 
  -1   0   8    85673.26    84250.18    864.86 o 
   0   0   8    44082.00    43425.27    579.56 o 
   1   0   8      662.39      729.55     94.73 o 
   2   0   8    12328.90    12467.54    279.91 o 
   3   0   8    44177.37    44825.69    613.80 o 
   4   0   8    30792.28    30391.33    473.95 o 
   5   0   8     3261.70     3448.08    399.17 o 
   6   0   8     5457.74     5963.10    458.89 o 
   7   0   8     6564.07     6202.74    486.33 o 
   8   0   8    11476.72    11994.37    580.76 o 
   9   0   8     2132.06     2272.46    365.79 o 
 -12   1   8     7978.22     7853.02    332.75 o 
 -11   1   8     4024.68     3733.74    168.46 o 
 -10   1   8     1988.69     2159.84    128.67 o 
  -9   1   8     8026.38     7890.89    227.80 o 
  -8   1   8     8206.19     8241.75    243.68 o 
  -7   1   8     7156.07     7071.71    140.50 o 
  -6   1   8     1003.24      898.07     49.72 o 
  -5   1   8    24225.52    23999.77    297.09 o 
  -4   1   8    42292.28    42368.63    422.32 o 
  -3   1   8    35109.16    35150.50    385.87 o 
  -2   1   8    24424.65    24932.20    249.92 o 
  -1   1   8     5586.29     5658.13    120.87 o 
   0   1   8    58693.50    59250.88    507.66 o 
   1   1   8    48240.38    46615.35    653.47 o 
   2   1   8    27947.92    28680.51    325.55 o 
   3   1   8       79.69      307.50     67.10 o 
   4   1   8     7723.87     7169.90    191.75 o 
   5   1   8    33235.86    34040.21    590.26 o 
   6   1   8    10277.42    10165.52    320.27 o 
   7   1   8     1720.30     1940.17    240.28 o 
   8   1   8     1166.82     1274.76    200.20 o 
   9   1   8    15847.69    16382.09    500.73 o 
 -12   2   8      424.79      406.14    142.06 o 
 -11   2   8    18515.56    18342.24    398.44 o 
 -10   2   8    25120.04    25198.95    519.16 o 
  -9   2   8     6855.96     6510.37    171.51 o 
  -8   2   8      284.11      340.63     67.63 o 
  -7   2   8     6998.96     6459.96    179.32 o 
  -6   2   8    42334.27    42469.96    474.26 o 
  -5   2   8    32122.48    32043.08    490.16 o 
  -4   2   8     1232.16     1252.80     86.11 o 
  -3   2   8     1434.49     1190.27     71.22 o 
  -2   2   8    33584.68    34430.19    304.56 o 
  -1   2   8    49443.39    49524.99    511.69 o 
   0   2   8    11647.62    11238.92    216.29 o 
   1   2   8      253.27      417.72     60.17 o 
   2   2   8    10432.12    10082.72    175.36 o 
   3   2   8    25360.21    25318.36    317.10 o 
   4   2   8    22991.25    23130.52    437.51 o 
   5   2   8     1648.33     1666.64    181.40 o 
   6   2   8     3269.53     3399.13    217.06 o 
   7   2   8     6377.54     6820.68    278.43 o 
   8   2   8    13195.12    13814.59    421.24 o 
   9   2   8     6055.55     5815.40    323.54 o 
 -12   3   8    11538.70    11811.70    434.30 o 
 -11   3   8     2973.99     3346.17    202.25 o 
 -10   3   8     8193.23     8487.07    301.22 o 
  -9   3   8    24553.77    25217.37    422.69 o 
  -8   3   8    33346.30    34016.08    480.23 o 
  -7   3   8    15574.23    15543.58    283.66 o 
  -6   3   8      632.30      830.99     82.98 o 
  -5   3   8    24853.40    24383.11    362.66 o 
  -4   3   8    29458.20    29537.71    456.63 o 
  -3   3   8    10980.02    10526.78    205.52 o 
  -2   3   8     4199.46     3781.56     98.61 o 
  -1   3   8    11095.34    11444.40    169.65 o 
   0   3   8    34096.85    34902.11    358.84 o 
   1   3   8    22504.04    22225.74    347.50 o 
   2   3   8     6705.65     6571.62    151.52 o 
   3   3   8       18.20      160.94     50.51 o 
   4   3   8    11508.48    11089.03    240.20 o 
   5   3   8    30365.37    31236.75    565.36 o 
   6   3   8    18172.76    18103.80    433.69 o 
   7   3   8     3832.35     3849.52    254.10 o 
   8   3   8       71.31      117.40    146.90 o 
   9   3   8    13270.94    13554.47    457.88 o 
 -12   4   8     2246.70     1957.23    185.06 o 
 -11   4   8    20831.81    21275.83    440.16 o 
 -10   4   8    29035.69    30766.96    512.14 o 
  -9   4   8     9489.91     9609.05    262.23 o 
  -8   4   8       11.15      -56.04     84.17 o 
  -7   4   8    12133.69    12179.59    250.60 o 
  -6   4   8    41063.73    40497.89    482.83 o 
  -5   4   8    31206.58    30415.44    430.97 o 
  -4   4   8     1616.93     1532.26    102.26 o 
  -3   4   8     1344.33     1455.04    129.59 o 
  -2   4   8    19913.61    20106.33    287.12 o 
  -1   4   8    41246.11    42196.23    471.95 o 
   0   4   8     6462.14     6275.18    134.43 o 
   1   4   8      101.75      214.32     59.42 o 
   2   4   8     5841.64     5699.01    134.64 o 
   3   4   8    17403.04    16908.44    243.76 o 
   4   4   8    27871.18    27608.69    411.41 o 
   5   4   8     5161.79     5047.76    235.47 o 
   6   4   8      862.21     1087.87    187.44 o 
   7   4   8    11087.64    11549.61    390.01 o 
   8   4   8    24111.61    24952.97    583.59 o 
   9   4   8    12066.67    12522.50    446.11 o 
 -12   5   8    11212.67    11153.44    335.99 o 
 -11   5   8     1919.42     2338.37    372.75 o 
 -10   5   8     4464.17     4477.89    202.65 o 
  -9   5   8    26077.01    25855.27    440.33 o 
  -8   5   8    29651.89    30229.84    454.55 o 
  -7   5   8    13593.17    13494.34    269.38 o 
  -6   5   8      120.96      278.43    103.27 o 
  -5   5   8    12853.11    12169.20    238.37 o 
  -4   5   8    25557.17    25516.65    342.92 o 
  -3   5   8    11255.70    10628.57    207.22 o 
  -2   5   8    10106.09    10153.91    280.31 o 
  -1   5   8     6393.61     6335.12    174.59 o 
   0   5   8    20394.13    20474.44    257.95 o 
   1   5   8    22314.20    21968.21    281.92 o 
   2   5   8     7472.19     7264.96    153.64 o 
   3   5   8      774.39      788.43    110.92 o 
   4   5   8    15115.18    14779.13    293.39 o 
   5   5   8    31342.74    31903.85    546.95 o 
   6   5   8    20450.17    20830.36    486.49 o 
   7   5   8     3909.43     4397.32    246.51 o 
   8   5   8       92.38      -37.24    129.46 o 
   9   5   8     8719.97     9194.40    395.16 o 
 -12   6   8     2915.42     2981.82    293.77 o 
 -11   6   8    12984.04    13189.03    364.07 o 
 -10   6   8    21945.27    22178.56    644.58 o 
  -9   6   8     9897.54    10025.84    292.95 o 
  -8   6   8      163.71      214.58     88.55 o 
  -7   6   8    10408.40    10520.19    236.77 o 
  -6   6   8    28069.49    27451.72    391.66 o 
  -5   6   8    26131.96    25802.41    364.11 o 
  -4   6   8     1958.97     1677.93     95.95 o 
  -3   6   8     1167.72     1092.98     85.77 o 
  -2   6   8    15808.56    15941.20    259.68 o 
  -1   6   8    47187.65    48854.21    435.55 o 
   0   6   8     8765.28     8259.90    154.26 o 
   1   6   8       12.24      120.84     76.36 o 
   2   6   8    11493.17    10976.68    194.86 o 
   3   6   8    20254.66    20595.90    350.22 o 
   4   6   8    23193.03    23417.74    382.90 o 
   5   6   8     2359.12     2462.17    165.87 o 
   6   6   8     1441.66     1483.15    138.22 o 
   7   6   8    11806.43    12273.15    377.86 o 
   8   6   8    14299.74    14403.31    453.02 o 
 -11   7   8     1565.22     1643.90    205.53 o 
 -10   7   8      195.29      291.99    134.65 o 
  -9   7   8     7662.01     7576.84    236.89 o 
  -8   7   8    12845.56    13536.33    289.24 o 
  -7   7   8     8263.57     8349.79    255.92 o 
  -6   7   8       17.50       86.76     72.60 o 
  -5   7   8    13910.28    14243.30    260.20 o 
  -4   7   8    43743.68    43834.82    508.12 o 
  -3   7   8    31075.93    32071.60    408.70 o 
  -2   7   8    12374.80    12209.94    297.52 o 
  -1   7   8     4611.17     4481.95    213.48 o 
   0   7   8    26933.83    26824.48    315.50 o 
   1   7   8    34696.53    35165.45    389.73 o 
   2   7   8    14858.74    14372.84    248.79 o 
   3   7   8     1499.71     1573.58    141.91 o 
   4   7   8     7044.35     7390.46    213.93 o 
   5   7   8    21599.12    22439.43    399.60 o 
   6   7   8    13856.83    13862.35    327.71 o 
   7   7   8     2815.07     2701.31    185.50 o 
   8   7   8     1854.54     1745.92    209.31 o 
 -11   8   8     7745.47     7921.74    332.00 o 
 -10   8   8    13039.83    13150.00    391.92 o 
  -9   8   8     9320.28     9469.02    270.05 o 
  -8   8   8       66.23       57.49     89.57 o 
  -7   8   8    11382.12    11101.03    253.27 o 
  -6   8   8    21063.87    21055.12    344.63 o 
  -5   8   8    22573.52    22225.46    346.31 o 
  -4   8   8     4731.60     4792.07    156.89 o 
  -3   8   8     4433.45     4554.42    143.96 o 
  -2   8   8    25730.97    25470.95    361.57 o 
  -1   8   8    49350.90    48920.57    610.75 o 
   0   8   8    18277.56    18355.74    258.47 o 
   1   8   8      275.94      231.61     71.17 o 
   2   8   8    13984.08    13812.85    232.21 o 
   3   8   8    22201.94    22594.37    372.94 o 
   4   8   8    14055.26    14171.39    306.65 o 
   5   8   8      711.34      707.79    129.78 o 
   6   8   8     2387.96     2609.86    190.54 o 
   7   8   8     7018.72     6756.15    245.26 o 
   8   8   8     5391.95     5322.92    620.21 o 
 -11   9   8     1592.52     1507.40    211.54 o 
 -10   9   8      144.16      -45.82    135.34 o 
  -9   9   8     3832.63     3963.35    274.13 o 
  -8   9   8    12190.31    12266.12    289.99 o 
  -7   9   8     4745.12     4759.49    176.05 o 
  -6   9   8       11.08       68.21     70.19 o 
  -5   9   8     6438.47     6528.09    178.73 o 
  -4   9   8    25895.85    26359.31    378.33 o 
  -3   9   8    32838.96    33543.73    435.99 o 
  -2   9   8     2227.87     2077.72    103.02 o 
  -1   9   8     1406.21     1577.86     83.30 o 
   0   9   8    24271.50    24303.16    314.34 o 
   1   9   8    34850.77    35260.11    404.03 o 
   2   9   8    13275.32    13546.50    231.18 o 
   3   9   8       37.32      -59.63     84.50 o 
   4   9   8     3770.11     3806.11    170.17 o 
   5   9   8    12445.13    12543.25    312.56 o 
   6   9   8     5115.68     5040.65    219.55 o 
   7   9   8      758.88      609.35    136.56 o 
   8   9   8     2493.06     2552.13    231.07 o 
 -11  10   8     5883.13     5798.54    303.84 o 
 -10  10   8     4880.94     4873.56    279.11 o 
  -9  10   8     3797.34     3907.54    230.36 o 
  -8  10   8        4.36      145.99    133.32 o 
  -7  10   8    12770.32    12643.67    331.52 o 
  -6  10   8    13603.70    13376.94    273.20 o 
  -5  10   8    16823.48    16502.78    300.07 o 
  -4  10   8     3839.69     3924.18    142.34 o 
  -3  10   8     9005.69     8823.31    207.83 o 
  -2  10   8    28354.02    27639.19    452.77 o 
  -1  10   8    18054.19    18666.30    267.02 o 
   0  10   8    17039.61    16995.58    263.79 o 
   1  10   8      387.67      479.71     90.62 o 
   2  10   8    13242.55    13260.21    238.67 o 
   3  10   8    21496.66    22388.96    389.70 o 
   4  10   8     7772.36     8199.81    243.05 o 
   5  10   8     1618.94     1906.75    159.28 o 
   6  10   8     4367.39     4399.04    212.35 o 
   7  10   8     8216.99     8990.88    303.49 o 
 -10  11   8      453.59      834.18    163.73 o 
  -9  11   8     8447.53     8902.07    330.45 o 
  -8  11   8    22182.35    21726.14    490.62 o 
  -7  11   8    12025.08    12239.60    347.93 o 
  -6  11   8      324.54      451.19    118.27 o 
  -5  11   8      997.59     1058.71     95.44 o 
  -4  11   8    15259.72    14664.26    320.60 o 
  -3  11   8    26102.80    25595.77    380.29 o 
  -2  11   8      730.54      884.09     93.82 o 
  -1  11   8       64.70      148.02     75.17 o 
   0  11   8     8547.43     8545.75    192.79 o 
   1  11   8    29774.43    30148.72    386.64 o 
   2  11   8    10591.72    10631.62    217.11 o 
   3  11   8        5.63      139.48    104.80 o 
   4  11   8     4943.07     5174.65    228.99 o 
   5  11   8    15182.18    15247.41    362.25 o 
   6  11   8    11136.19    10897.00    309.30 o 
   7  11   8     2405.00     2378.24    191.95 o 
 -10  12   8     8812.01     9248.14    364.61 o 
  -9  12   8     6043.01     5769.82    289.76 o 
  -8  12   8       44.01      210.09    142.50 o 
  -7  12   8     9962.26    10021.70    319.21 o 
  -6  12   8     9880.79    10014.77    306.43 o 
  -5  12   8     9077.99     9141.72    284.42 o 
  -4  12   8     6476.97     6032.55    177.50 o 
  -3  12   8     4592.31     4490.12    155.24 o 
  -2  12   8    11155.84    10821.39    204.44 o 
  -1  12   8     5328.02     5464.72    152.48 o 
   0  12   8     7109.79     7327.48    181.10 o 
   1  12   8       12.88      154.54    102.98 o 
   2  12   8     9409.36     9654.36    209.82 o 
   3  12   8    15004.84    15392.67    332.09 o 
   4  12   8     9056.91     9005.81    266.01 o 
   5  12   8     2909.55     3140.73    189.13 o 
   6  12   8     1182.87      874.13    167.07 o 
   7  12   8     9779.69     9632.87    433.83 o 
  -9  13   8    12779.05    12864.14    394.64 o 
  -8  13   8    21230.16    21630.60    517.82 o 
  -7  13   8     9649.15     9185.95    323.18 o 
  -6  13   8      145.40      210.22    122.20 o 
  -5  13   8     2565.95     2585.98    180.76 o 
  -4  13   8    12094.33    11691.03    353.13 o 
  -3  13   8    11820.51    11997.27    258.42 o 
  -2  13   8      185.72      337.71     98.16 o 
  -1  13   8      113.05       99.00     71.44 o 
   0  13   8     1665.54     1702.68    114.63 o 
   1  13   8    11900.38    11917.54    254.04 o 
   2  13   8     4248.66     4109.47    153.43 o 
   3  13   8       11.97       57.58     93.75 o 
   4  13   8     3166.86     3025.44    172.21 o 
   5  13   8     6523.27     6520.22    265.23 o 
   6  13   8    14731.27    15873.81    507.69 o 
  -9  14   8     5557.45     5261.25    303.33 o 
  -8  14   8      483.20      373.51    150.06 o 
  -7  14   8     8448.37     8816.26    316.17 o 
  -6  14   8    10834.20    10689.92    345.50 o 
  -5  14   8     3979.81     4070.85    213.19 o 
  -4  14   8      972.96     1017.34    155.18 o 
  -3  14   8     6928.43     6815.99    253.92 o 
  -2  14   8     8113.25     8265.77    190.48 o 
  -1  14   8     2940.68     2693.50    129.64 o 
   0  14   8      647.59      769.35    130.66 o 
   1  14   8        1.64      290.79    175.87 o 
   2  14   8     6249.20     6391.79    183.56 o 
   3  14   8     9503.18     9605.94    327.77 o 
   4  14   8     4335.70     4709.51    214.07 o 
   5  14   8     1196.42     1414.41    204.90 o 
   6  14   8      406.87      599.96    225.68 o 
  -8  15   8    10836.95    10347.37    429.33 o 
  -7  15   8     3511.08     3079.09    223.10 o 
  -6  15   8       38.28       -1.61    107.25 o 
  -5  15   8     2966.52     3098.39    208.71 o 
  -4  15   8    11012.25    11071.90    335.37 o 
  -3  15   8    14487.65    14256.61    404.80 o 
  -2  15   8     1763.38     1813.84    139.60 o 
  -1  15   8      590.22      797.52    100.93 o 
   0  15   8     4501.66     4333.84    182.50 o 
   1  15   8    10456.08    10462.31    239.59 o 
   2  15   8     7922.99     7826.68    218.63 o 
   3  15   8      120.07      237.58    108.23 o 
   4  15   8     2193.71     2029.30    208.55 o 
   5  15   8     2296.58     2625.88    247.25 o 
  -8  16   8      114.79      430.70    184.70 o 
  -7  16   8     4100.67     3819.94    261.25 o 
  -6  16   8     5527.69     4922.25    265.13 o 
  -5  16   8     3669.48     3816.64    244.02 o 
  -4  16   8      581.77      683.51    147.81 o 
  -3  16   8     2201.45     2439.75    245.22 o 
  -2  16   8    11846.97    12185.55    298.19 o 
  -1  16   8     9469.70     9716.95    275.75 o 
   0  16   8     5286.23     5236.22    179.41 o 
   1  16   8       31.90       44.24     73.68 o 
   2  16   8     4908.42     4832.00    183.48 o 
   3  16   8    12157.08    11796.32    382.42 o 
   4  16   8     1469.30     1341.04    199.62 o 
  -7  17   8     3243.59     2893.97    258.64 o 
  -6  17   8      849.36      874.34    258.33 o 
  -5  17   8      603.73      684.53    167.36 o 
  -4  17   8     7138.24     6970.25    288.28 o 
  -3  17   8    13747.90    14109.00    537.77 o 
  -2  17   8     2828.16     2600.02    206.94 o 
  -1  17   8      251.60      406.68    156.15 o 
   0  17   8     5584.23     5765.65    308.82 o 
   1  17   8    10289.54     9670.50    282.39 o 
   2  17   8     9393.50     9710.59    356.83 o 
   3  17   8      184.04      426.68    251.71 o 
   4  17   8     1181.95     1531.02    226.88 o 
  -6  18   8     3891.49     3906.55    276.53 o 
  -5  18   8     2709.59     2414.04    353.31 o 
  -4  18   8      859.09     1120.43    179.49 o 
  -3  18   8     2230.79     2466.80    217.77 o 
  -2  18   8    12087.46    11404.45    355.47 o 
  -1  18   8     9056.89     8818.42    285.19 o 
   0  18   8     3776.23     3683.47    233.06 o 
   1  18   8      121.70      155.80    333.96 o 
   2  18   8     6657.12     6847.85    401.57 o 
   3  18   8     9763.41     9777.57    419.36 o 
  -4  19   8     3881.00     4055.44    251.76 o 
  -3  19   8     7202.38     7475.84    338.62 o 
  -2  19   8     2053.96     1815.21    211.25 o 
  -1  19   8       22.92        9.29    220.12 o 
   0  19   8     1685.40     1593.58    200.64 o 
   1  19   8     5915.59     6024.22    348.52 o 
 -12   1   9      214.88      232.48    172.10 o 
 -11   1   9      568.55      362.71    149.47 o 
 -10   1   9       71.51      210.73    174.93 o 
  -9   1   9       55.91      208.04    169.36 o 
  -8   1   9       23.81      265.16    111.06 o 
  -7   1   9      400.06      496.81     89.67 o 
  -6   1   9      236.35      231.69     75.22 o 
  -5   1   9     1079.07     1071.43     96.28 o 
  -4   1   9      794.24      786.87     67.60 o 
  -3   1   9      917.04      978.21    107.21 o 
  -2   1   9        5.13       22.78     41.55 o 
  -1   1   9      720.44      637.49     63.88 o 
   0   1   9      102.44      181.43     59.91 o 
   1   1   9      205.01      241.54     72.22 o 
   2   1   9     1284.32     1422.97    101.76 o 
   3   1   9     1576.51     1417.03     89.41 o 
   4   1   9      228.17      153.86     53.03 o 
   5   1   9      230.22      341.76    137.87 o 
   6   1   9       61.43       74.79    122.95 o 
   7   1   9      757.47     1085.02    180.96 o 
   8   1   9        5.76      -39.33    143.25 o 
 -12   2   9       67.01      400.11    198.54 o 
 -11   2   9      425.81      663.28    178.66 o 
 -10   2   9      589.50      816.07    167.87 o 
  -9   2   9      151.08      462.28    209.37 o 
  -8   2   9      538.71      935.22    119.63 o 
  -7   2   9     1262.79     1295.20    158.60 o 
  -6   2   9       13.72       60.69     53.83 o 
  -5   2   9       54.02       77.41     49.84 o 
  -4   2   9     1863.13     1636.02     88.28 o 
  -3   2   9     1633.31     1487.78     87.79 o 
  -2   2   9      189.73      306.08     47.64 o 
  -1   2   9     3067.13     3189.96    100.95 o 
   0   2   9     1328.72     1241.07     78.64 o 
   1   2   9      589.78      758.32     75.15 o 
   2   2   9      483.23      627.42     69.36 o 
   3   2   9      353.06      378.82     76.82 o 
   4   2   9      609.73      816.67    118.75 o 
   5   2   9       81.78       53.49     66.30 o 
   6   2   9      152.49      327.75    133.70 o 
   7   2   9       51.92      382.51    163.36 o 
   8   2   9       81.44      199.69    177.91 o 
 -12   3   9      950.14      857.84    178.37 o 
 -11   3   9     1096.03     1019.26    150.95 o 
 -10   3   9      171.82      363.86    121.98 o 
  -9   3   9      689.71      778.63    137.11 o 
  -8   3   9       37.68       93.74     79.72 o 
  -7   3   9      591.87      707.05    157.90 o 
  -6   3   9     2242.09     2358.25    188.69 o 
  -5   3   9     4109.77     3939.94    134.55 o 
  -4   3   9      746.23      686.07     78.36 o 
  -3   3   9       36.89        9.31     86.44 o 
  -2   3   9       17.98      313.14    115.02 o 
  -1   3   9       19.15      107.24     46.52 o 
   0   3   9     1484.75     1472.45    122.88 o 
   1   3   9      385.61      621.56    109.62 o 
   2   3   9       24.07       47.94     62.24 o 
   3   3   9     1507.24     1457.46    135.06 o 
   4   3   9       29.27       -8.21     67.48 o 
   5   3   9       13.04      -30.74     75.65 o 
   6   3   9       44.19      114.69    135.36 o 
   7   3   9      760.12      751.62    162.88 o 
   8   3   9        1.54      -47.42    134.77 o 
 -12   4   9       17.97      245.47    171.71 o 
 -11   4   9      717.79     1121.69    155.19 o 
 -10   4   9     1453.90     1445.36    204.18 o 
  -9   4   9      584.62      556.46    113.15 o 
  -8   4   9      185.35      113.68    102.16 o 
  -7   4   9     1453.76     1362.12    110.02 o 
  -6   4   9     2181.84     2095.78    187.26 o 
  -5   4   9      390.51      568.22    116.82 o 
  -4   4   9      958.18      984.45    125.64 o 
  -3   4   9     2062.61     1884.01    108.63 o 
  -2   4   9      204.03      212.89     66.46 o 
  -1   4   9     1915.76     1866.38     86.89 o 
   0   4   9      788.98      859.68     73.68 o 
   1   4   9       25.33      -24.25     52.72 o 
   2   4   9       31.77      118.51     62.43 o 
   3   4   9     1005.41      980.36     76.76 o 
   4   4   9     1788.05     1803.18    129.47 o 
   5   4   9      582.05      663.47    101.32 o 
   6   4   9        5.74      232.08    179.49 o 
   7   4   9      207.92      473.49    164.84 o 
   8   4   9      481.87      609.77    187.64 o 
 -12   5   9      902.33     1055.99    206.60 o 
 -11   5   9     1406.63     1432.49    160.94 o 
 -10   5   9      187.56      254.52    145.57 o 
  -9   5   9     3397.92     3269.05    169.99 o 
  -8   5   9      724.60      809.73    106.17 o 
  -7   5   9     8971.38     8680.34    220.31 o 
  -6   5   9     1976.95     1927.13    117.20 o 
  -5   5   9       20.62      181.40    100.28 o 
  -4   5   9      187.54      320.88     78.84 o 
  -3   5   9      937.74     1053.38    110.00 o 
  -2   5   9     6520.01     6336.40    172.31 o 
  -1   5   9       23.10       52.44     43.14 o 
   0   5   9     2519.39     2504.80     97.83 o 
   1   5   9     1104.76     1105.96     85.79 o 
   2   5   9      473.56      689.44     80.87 o 
   3   5   9     1293.40     1197.10     86.64 o 
   4   5   9     1520.96     1684.81    134.35 o 
   5   5   9      447.54      691.22    238.11 o 
   6   5   9      126.27      415.42    178.65 o 
   7   5   9      215.34      330.46    153.93 o 
   8   5   9      170.41      307.00    186.79 o 
 -11   6   9      755.98      839.89    155.26 o 
 -10   6   9     1253.31     1409.59    149.33 o 
  -9   6   9      972.73     1073.36    217.21 o 
  -8   6   9       85.48       50.80    105.76 o 
  -7   6   9      104.39      361.56     94.95 o 
  -6   6   9     4300.57     3833.19    152.55 o 
  -5   6   9     1832.46     1921.91    129.50 o 
  -4   6   9       29.70       63.51     86.26 o 
  -3   6   9      279.95      539.47     86.67 o 
  -2   6   9     1021.90      973.51     92.19 o 
  -1   6   9     6721.23     6762.97    139.62 o 
   0   6   9      535.02      548.22     66.50 o 
   1   6   9     6937.70     6872.02    164.30 o 
   2   6   9     4268.75     4529.14    141.00 o 
   3   6   9     8157.98     7833.05    227.02 o 
   4   6   9      793.18     1070.03    179.52 o 
   5   6   9      611.26     1041.46    167.90 o 
   6   6   9     2965.77     2794.81    170.01 o 
   7   6   9     2004.21     2374.19    402.20 o 
   8   6   9     1752.39     2119.95    238.36 o 
 -11   7   9      640.79     1077.45    210.73 o 
 -10   7   9      602.86      822.74    142.84 o 
  -9   7   9     3291.63     3150.93    176.11 o 
  -8   7   9      924.80     1236.08    183.74 o 
  -7   7   9    12832.77    12514.55    281.44 o 
  -6   7   9     5266.50     5107.83    178.99 o 
  -5   7   9      365.14      414.54     88.08 o 
  -4   7   9      775.57      749.71    109.23 o 
  -3   7   9     3136.59     3015.16    134.13 o 
  -2   7   9     9834.71     9627.89    222.73 o 
  -1   7   9       57.00       65.73     47.20 o 
   0   7   9     8443.78     8419.23    171.04 o 
   1   7   9     3446.39     3265.92    132.56 o 
   2   7   9     1589.25     1603.73     96.78 o 
   3   7   9       31.72       65.99     78.53 o 
   4   7   9     7526.28     7640.46    226.94 o 
   5   7   9     3897.34     4077.72    190.25 o 
   6   7   9     1111.54     1297.18    168.50 o 
   7   7   9       29.97       40.41    131.40 o 
   8   7   9        4.45      284.17    213.30 o 
 -11   8   9     2541.60     2881.20    240.76 o 
 -10   8   9     2118.36     2655.41    263.81 o 
  -9   8   9       29.95      184.46    185.83 o 
  -8   8   9       15.39      133.14    143.76 o 
  -7   8   9      267.59      547.14     97.20 o 
  -6   8   9     8065.73     7928.39    213.40 o 
  -5   8   9     1777.83     1795.70    118.39 o 
  -4   8   9      323.89      384.78     86.38 o 
  -3   8   9      168.73      370.41     84.95 o 
  -2   8   9     3971.75     3743.55    145.54 o 
  -1   8   9    15098.22    14698.52    228.85 o 
   0   8   9      511.56      707.91     77.19 o 
   1   8   9     3701.82     4153.70    143.22 o 
   2   8   9     1323.48     1287.50    158.62 o 
   3   8   9    11805.05    11581.99    283.60 o 
   4   8   9     1792.09     1859.96    170.34 o 
   5   8   9        4.21      -76.24     92.12 o 
   6   8   9     3612.69     3572.28    208.60 o 
   7   8   9     2299.54     1978.51    223.09 o 
 -11   9   9     2577.21     2673.15    229.48 o 
 -10   9   9      422.34      499.28    153.91 o 
  -9   9   9     1990.28     2307.83    192.73 o 
  -8   9   9     1498.17     1676.58    142.60 o 
  -7   9   9     3955.73     3777.30    167.22 o 
  -6   9   9      216.59      302.15    126.43 o 
  -5   9   9     6795.67     6802.34    196.32 o 
  -4   9   9     3119.26     3484.00    149.08 o 
  -3   9   9     3132.34     3008.02    136.49 o 
  -2   9   9     5127.95     4933.34    165.28 o 
  -1   9   9      230.68      211.90     63.27 o 
   0   9   9     8086.24     8130.19    178.74 o 
   1   9   9     1671.23     1690.83    106.94 o 
   2   9   9     2445.25     2499.55    130.84 o 
   3   9   9     1615.97     1664.58    154.02 o 
   4   9   9      946.52      791.94    128.35 o 
   5   9   9     1563.25     1523.10    146.82 o 
   6   9   9     1856.84     1991.35    213.88 o 
   7   9   9      869.17      699.52    183.69 o 
 -10  10   9     2859.54     3224.45    239.15 o 
  -9  10   9       86.02        6.11    210.21 o 
  -8  10   9     2632.71     2736.66    192.36 o 
  -7  10   9     4552.51     4430.75    194.90 o 
  -6  10   9     7945.26     7486.95    210.15 o 
  -5  10   9       90.85      321.97    152.59 o 
  -4  10   9     3219.89     3538.69    148.60 o 
  -3  10   9     4998.23     4810.75    175.62 o 
  -2  10   9     3755.72     3673.49    156.31 o 
  -1  10   9    10867.32    10494.48    204.59 o 
   0  10   9      700.68      817.36     87.73 o 
   1  10   9     1321.47     1187.25    104.12 o 
   2  10   9      211.49      402.64    114.20 o 
   3  10   9     2971.62     3059.51    173.55 o 
   4  10   9     1822.32     1770.88    147.66 o 
   5  10   9       11.49      -41.72    106.17 o 
   6  10   9      479.63      837.19    155.84 o 
   7  10   9     1037.54     1198.37    212.04 o 
 -10  11   9      678.13      797.40    196.69 o 
  -9  11   9     2035.61     2292.06    204.17 o 
  -8  11   9     2489.68     2311.91    296.39 o 
  -7  11   9     1561.59     1752.09    169.94 o 
  -6  11   9      921.96     1252.23    143.03 o 
  -5  11   9     7715.67     7219.59    210.89 o 
  -4  11   9     6602.81     6667.96    222.97 o 
  -3  11   9     2914.87     2793.01    144.87 o 
  -2  11   9      130.31      296.45    116.06 o 
  -1  11   9       38.02      152.37    157.00 o 
   0  11   9     4693.47     4585.15    152.00 o 
   1  11   9     1145.03     1287.50    109.10 o 
   2  11   9     3378.25     3520.93    148.52 o 
   3  11   9     3347.38     3449.09    193.35 o 
   4  11   9       52.91      135.20    141.77 o 
   5  11   9     1652.00     1455.44    150.96 o 
   6  11   9      911.38     1258.14    162.84 o 
 -10  12   9     2581.93     2464.67    234.26 o 
  -9  12   9       40.05       82.61    141.24 o 
  -8  12   9      716.00      850.53    172.28 o 
  -7  12   9     6094.68     6143.94    272.01 o 
  -6  12   9     7083.84     6969.62    281.36 o 
  -5  12   9     1085.05     1119.46    178.51 o 
  -4  12   9       46.26       64.61     77.52 o 
  -3  12   9     3865.68     3741.42    168.38 o 
  -2  12   9     5770.03     6051.26    197.40 o 
  -1  12   9     7293.29     7286.23    183.52 o 
   0  12   9     2348.90     2489.05    136.94 o 
   1  12   9     1092.17     1229.30    108.62 o 
   2  12   9     2358.86     2534.14    186.13 o 
   3  12   9     4857.27     4677.82    215.67 o 
   4  12   9     6270.26     5558.89    275.09 o 
   5  12   9       65.29      359.12    131.14 o 
   6  12   9      804.56      826.30    161.58 o 
  -9  13   9     3319.73     3413.61    237.79 o 
  -8  13   9     7099.96     7289.05    380.80 o 
  -7  13   9     6217.72     5891.58    428.55 o 
  -6  13   9      112.08      238.36    156.24 o 
  -5  13   9      371.08      575.76    149.64 o 
  -4  13   9     5376.63     5232.99    229.79 o 
  -3  13   9     7765.11     7990.38    258.11 o 
  -2  13   9     2460.12     2522.83    168.80 o 
  -1  13   9      293.56      305.19     87.23 o 
   0  13   9     5394.22     5614.22    178.02 o 
   1  13   9     7564.58     7258.06    204.98 o 
   2  13   9     3402.98     3503.02    162.47 o 
   3  13   9      445.89      680.35    162.68 o 
   4  13   9     1332.27     1455.96    266.04 o 
   5  13   9     4551.64     5036.27    234.66 o 
   6  13   9     1870.56     2774.94    270.77 o 
  -8  14   9       78.16      241.50    276.68 o 
  -7  14   9     4247.89     4410.08    315.44 o 
  -6  14   9     7003.87     7043.08    292.13 o 
  -5  14   9     4374.59     4675.41    233.87 o 
  -4  14   9      852.49      856.25    163.49 o 
  -3  14   9     4158.80     4149.99    246.97 o 
  -2  14   9     8286.69     7835.18    229.91 o 
  -1  14   9     3690.76     3869.89    149.94 o 
   0  14   9      720.69      771.88    106.31 o 
   1  14   9     3215.71     3037.90    182.16 o 
   2  14   9     8712.98     8747.24    338.67 o 
   3  14   9     9065.16     9545.41    292.67 o 
   4  14   9     5490.11     5415.87    244.11 o 
   5  14   9      219.35      120.63    137.44 o 
  -8  15   9    10536.95    10149.64    392.55 o 
  -7  15   9     7783.33     7903.46    331.45 o 
  -6  15   9      851.72     1175.05    173.57 o 
  -5  15   9      271.79      230.80    163.24 o 
  -4  15   9     8806.01     9140.04    323.06 o 
  -3  15   9     9240.44     9229.95    319.84 o 
  -2  15   9     2028.25     2465.10    195.82 o 
  -1  15   9      488.15      419.25     97.72 o 
   0  15   9     6719.51     6744.17    200.79 o 
   1  15   9     9270.53     9200.21    242.90 o 
   2  15   9     1859.88     1776.68    166.49 o 
   3  15   9      131.92       31.30    185.26 o 
   4  15   9     5467.45     5411.83    300.30 o 
  -7  16   9     4128.37     4228.68    281.49 o 
  -6  16   9     5947.97     5101.60    288.11 o 
  -5  16   9     5300.05     5549.76    290.00 o 
  -4  16   9      689.81      716.28    157.11 o 
  -3  16   9     2259.42     2250.75    212.46 o 
  -2  16   9     8956.89     8871.74    307.91 o 
  -1  16   9     6792.21     7116.01    283.81 o 
   0  16   9     2588.83     2317.07    170.85 o 
   1  16   9     1433.31     1655.96    140.50 o 
   2  16   9     8065.33     7935.47    268.46 o 
   3  16   9     9090.36     9436.15    366.78 o 
   4  16   9     2721.08     3165.28    260.08 o 
  -6  17   9      133.65      755.62    208.80 o 
  -5  17   9      884.54      824.68    187.03 o 
  -4  17   9     9501.24     8919.21    337.62 o 
  -3  17   9     7052.64     7153.68    312.01 o 
  -2  17   9     2086.97     2091.95    239.85 o 
  -1  17   9      874.82     1127.39    250.94 o 
   0  17   9     4734.03     4796.95    243.25 o 
   1  17   9     8513.66     8922.63    317.96 o 
   2  17   9     3734.57     3681.28    239.77 o 
   3  17   9       24.31       91.39    170.53 o 
  -5  18   9     3222.46     3168.33    263.21 o 
  -4  18   9        8.86      105.32    143.68 o 
  -3  18   9     3840.74     3538.29    260.49 o 
  -2  18   9     8944.31     9339.99    373.96 o 
  -1  18   9     6768.35     6239.75    282.66 o 
   0  18   9     2772.27     3242.53    413.45 o 
   1  18   9       26.19     -129.25    209.97 o 
  -2  19   9      783.46      991.31    218.32 o 
  -1  19   9     1022.72     1102.15    230.28 o 
 -12   0  10     1099.37     1073.03    317.77 o 
 -11   0  10     8813.22     9151.11    548.99 o 
 -10   0  10    10362.98    10891.58    519.18 o 
  -9   0  10     8004.06     7577.77    423.44 o 
  -8   0  10       50.41      496.62    194.28 o 
  -7   0  10     4052.31     4017.37    276.16 o 
  -6   0  10    31121.10    31107.33    970.53 o 
  -5   0  10    16476.18    16837.87    626.59 o 
  -4   0  10      239.82      519.05    155.69 o 
  -3   0  10     6061.11     5552.93    346.86 o 
  -2   0  10    39516.99    39375.55    886.17 o 
  -1   0  10    77550.87    78300.05   1060.42 o 
   0   0  10    19535.40    19457.68    398.89 o 
   1   0  10       65.37      253.37    124.04 o 
   2   0  10     7608.91     7668.71    255.20 o 
   3   0  10    23677.26    23513.90    547.36 o 
   4   0  10    18848.28    18170.75    731.21 o 
   5   0  10     1967.20     1769.49    269.64 o 
   6   0  10     3664.93     3802.51    328.63 o 
   7   0  10     5194.55     4352.17    660.63 o 
   8   0  10     7301.98     7919.72    511.20 o 
 -12   1  10     7415.34     8197.84    531.05 o 
 -11   1  10      388.97      734.28    190.44 o 
 -10   1  10     3463.24     3617.47    249.77 o 
  -9   1  10    10714.53    10375.10    334.70 o 
  -8   1  10    12526.12    12607.39    340.55 o 
  -7   1  10     3569.45     3073.15    182.20 o 
  -6   1  10      641.95      755.74    119.68 o 
  -5   1  10    33966.30    34153.60    557.12 o 
  -4   1  10    38022.04    39349.04    598.81 o 
  -3   1  10    21932.98    21411.04    333.29 o 
  -2   1  10     4925.78     5153.58    138.05 o 
  -1   1  10    14954.05    14475.14    225.13 o 
   0   1  10    49968.06    49709.77    510.00 o 
   1   1  10    26138.96    26151.28    348.51 o 
   2   1  10     8378.42     8284.57    186.60 o 
   3   1  10       43.89       71.61     62.02 o 
   4   1  10    26873.13    26543.49    423.54 o 
   5   1  10    29298.49    30463.10    601.92 o 
   6   1  10     4855.72     4677.61    255.54 o 
   7   1  10      186.61      747.75    208.51 o 
   8   1  10     3362.19     3334.09    304.67 o 
 -12   2  10     2983.21     2825.38    261.47 o 
 -11   2  10    17775.42    18571.01    591.68 o 
 -10   2  10    16375.00    17735.69    568.63 o 
  -9   2  10     4318.63     4590.56    242.82 o 
  -8   2  10     2186.49     1925.71    213.32 o 
  -7   2  10    10693.40     9840.19    410.45 o 
  -6   2  10    41329.30    41463.93    646.91 o 
  -5   2  10    14894.96    14293.75    346.76 o 
  -4   2  10       73.15      107.56     53.82 o 
  -3   2  10     4811.93     4547.42    178.29 o 
  -2   2  10    29046.79    28299.31    446.90 o 
  -1   2  10    35045.23    35693.64    397.13 o 
   0   2  10     4235.44     4201.13    131.40 o 
   1   2  10     3035.91     2870.03    120.69 o 
   2   2  10    12117.85    11839.35    221.88 o 
   3   2  10    24751.30    24616.24    341.48 o 
   4   2  10    13048.11    12867.77    288.94 o 
   5   2  10      561.37      532.95    157.72 o 
   6   2  10     3943.76     4248.02    253.96 o 
   7   2  10     6578.62     7197.02    329.17 o 
   8   2  10    11497.60    12121.71    457.13 o 
 -11   3  10      391.50      537.26    174.51 o 
 -10   3  10     9392.75     9385.30    348.58 o 
  -9   3  10    25908.52    25011.60    478.25 o 
  -8   3  10    21998.51    21112.65    612.75 o 
  -7   3  10     8499.28     7927.25    211.00 o 
  -6   3  10      513.68      530.58     84.18 o 
  -5   3  10    32298.33    31467.14    422.34 o 
  -4   3  10    21184.47    20650.26    319.56 o 
  -3   3  10     9445.04     9559.71    207.86 o 
  -2   3  10     2445.36     2463.03    171.16 o 
  -1   3  10    11154.79    11001.41    195.64 o 
   0   3  10    25732.55    25874.66    338.63 o 
   1   3  10    17229.45    16767.36    270.82 o 
   2   3  10     8012.49     7839.92    187.45 o 
   3   3  10        9.13       17.86     82.17 o 
   4   3  10    12431.88    12486.13    283.34 o 
   5   3  10    21729.10    21435.69    618.59 o 
   6   3  10     8987.99     9474.19    378.16 o 
   7   3  10     1609.10     1720.39    251.04 o 
   8   3  10     1374.49     1163.42    212.46 o 
 -11   4  10    21398.60    22854.28    583.60 o 
 -10   4  10    24808.63    25418.56    481.56 o 
  -9   4  10     3767.07     3909.71    205.09 o 
  -8   4  10     1149.30     1077.20    122.19 o 
  -7   4  10    16051.58    15480.75    301.22 o 
  -6   4  10    45699.34    45189.09    561.30 o 
  -5   4  10    19585.84    19563.76    327.58 o 
  -4   4  10       20.28      237.39     85.94 o 
  -3   4  10      535.31      508.87     84.27 o 
  -2   4  10    15000.76    15065.17    274.78 o 
  -1   4  10     8853.80     8571.05    165.81 o 
   0   4  10      929.11     1012.25    115.24 o 
   1   4  10     2087.00     2041.47    109.04 o 
   2   4  10    10259.45    10052.88    208.66 o 
   3   4  10    24850.02    23630.28    587.67 o 
   4   4  10    16079.07    16047.29    330.30 o 
   5   4  10     1511.60     1398.45    193.57 o 
   6   4  10     3906.88     3942.99    244.42 o 
   7   4  10    11657.47    12052.81    422.81 o 
 -11   5  10      144.93      251.51    186.00 o 
 -10   5  10    11473.59    12004.99    335.55 o 
  -9   5  10    25015.63    24748.06    458.06 o 
  -8   5  10    17531.29    17742.38    351.53 o 
  -7   5  10     8492.06     8729.39    287.72 o 
  -6   5  10      285.33      348.82    114.94 o 
  -5   5  10    20320.92    20440.46    346.46 o 
  -4   5  10    15702.80    15802.28    291.48 o 
  -3   5  10     8089.83     8116.58    211.47 o 
  -2   5  10     1421.58     1365.12    111.39 o 
  -1   5  10     8498.41     8528.45    165.82 o 
   0   5  10    21316.70    21351.98    304.63 o 
   1   5  10    22417.96    22367.06    339.76 o 
   2   5  10     5876.42     5961.84    163.21 o 
   3   5  10     1585.35     1711.22    152.34 o 
   4   5  10    11802.61    12164.87    304.75 o 
   5   5  10    22182.64    22034.55    429.69 o 
   6   5  10    10189.44    10309.43    373.02 o 
   7   5  10     2546.24     3018.65    250.27 o 
 -11   6  10    14699.11    14814.74    490.97 o 
 -10   6  10    16072.43    15803.24    384.03 o 
  -9   6  10     1201.72     1075.38    140.00 o 
  -8   6  10      538.84      721.99    116.11 o 
  -7   6  10    15795.03    15718.53    318.85 o 
  -6   6  10    24516.83    23859.45    389.03 o 
  -5   6  10    12768.12    12531.20    269.74 o 
  -4   6  10      165.08      122.69     71.32 o 
  -3   6  10     4862.48     4868.95    167.40 o 
  -2   6  10    26737.85    26898.61    407.26 o 
  -1   6  10    17763.99    17374.45    255.04 o 
   0   6  10     4014.59     3882.94    135.14 o 
   1   6  10     1437.99     1455.96    106.82 o 
   2   6  10    15258.05    15756.37    274.62 o 
   3   6  10    17065.28    17678.57    353.30 o 
   4   6  10    10485.38    10060.56    275.26 o 
   5   6  10      141.42      165.33    102.51 o 
   6   6  10     5226.85     5479.64    292.63 o 
   7   6  10    11741.83    12185.23    431.10 o 
 -11   7  10      341.78      897.75    198.62 o 
 -10   7  10     2288.64     2227.24    179.66 o 
  -9   7  10     9782.30    10061.47    291.09 o 
  -8   7  10    11920.46    11786.01    296.28 o 
  -7   7  10     7305.97     7179.81    218.82 o 
  -6   7  10     1227.88     1432.80    123.32 o 
  -5   7  10    15891.41    15792.75    310.54 o 
  -4   7  10    29623.52    29745.81    446.34 o 
  -3   7  10    14429.11    14403.95    282.93 o 
  -2   7  10     1115.96     1375.62    123.22 o 
  -1   7  10     7859.85     7694.65    167.62 o 
   0   7  10    18709.73    19149.88    295.09 o 
   1   7  10    30347.65    30589.98    401.47 o 
   2   7  10     3983.61     4148.79    145.24 o 
   3   7  10      421.01      471.18    114.82 o 
   4   7  10    11112.11    11855.06    301.95 o 
   5   7  10    18816.47    18875.50    479.32 o 
   6   7  10     8636.56     8198.61    336.67 o 
   7   7  10      481.04      762.17    243.69 o 
 -11   8  10     8867.17     8856.59    358.62 o 
 -10   8  10     7558.70     7007.01    344.93 o 
  -9   8  10     2870.18     2878.82    178.34 o 
  -8   8  10       80.04      147.21    108.26 o 
  -7   8  10     9277.47     9124.56    290.84 o 
  -6   8  10    14063.04    14496.81    311.03 o 
  -5   8  10     9994.66    10515.64    250.92 o 
  -4   8  10     1136.56     1136.07    116.22 o 
  -3   8  10    14171.42    14089.39    296.50 o 
  -2   8  10    31374.13    31888.31    480.06 o 
  -1   8  10    34250.98    34616.92    486.09 o 
   0   8  10    11783.91    11549.69    226.09 o 
   1   8  10       72.27      229.91     80.02 o 
   2   8  10    13880.57    13313.90    257.53 o 
   3   8  10    10404.66    11124.38    287.51 o 
   4   8  10     6349.10     6478.47    230.79 o 
   5   8  10       22.45      147.63    131.61 o 
   6   8  10     2814.83     2927.20    311.73 o 
   7   8  10     5620.62     5148.07    318.65 o 
 -10   9  10      706.65     1066.31    174.61 o 
  -9   9  10     5959.55     5862.58    280.49 o 
  -8   9  10    10976.01    10537.13    283.31 o 
  -7   9  10     2728.68     2913.55    162.53 o 
  -6   9  10     1520.81     1827.44    170.79 o 
  -5   9  10    11971.89    11827.44    282.03 o 
  -4   9  10    31632.97    32042.97    487.05 o 
  -3   9  10    24982.95    25685.21    423.77 o 
  -2   9  10      377.01      553.30    106.76 o 
  -1   9  10     5442.52     5135.92    174.58 o 
   0   9  10    23267.00    23011.53    343.43 o 
   1   9  10    29849.00    30756.39    418.12 o 
   2   9  10     4097.73     4062.48    152.19 o 
   3   9  10      455.91      552.97    127.44 o 
   4   9  10     7862.63     7716.39    386.66 o 
   5   9  10    10909.58    10995.26    332.66 o 
   6   9  10     3548.50     3786.68    229.59 o 
 -10  10  10     4365.57     4397.56    276.86 o 
  -9  10  10     3815.01     3832.96    251.87 o 
  -8  10  10      496.16      736.80    141.60 o 
  -7  10  10    10506.19     9657.74    272.47 o 
  -6  10  10    12323.06    11973.48    289.75 o 
  -5  10  10     8760.01     8616.55    252.82 o 
  -4  10  10     2190.16     2253.19    144.75 o 
  -3  10  10    12051.63    11792.47    280.72 o 
  -2  10  10    19027.64    19839.94    405.70 o 
  -1  10  10    17531.51    17604.48    340.79 o 
   0  10  10     3945.78     4082.62    148.87 o 
   1  10  10     1136.59     1063.21    115.65 o 
   2  10  10    15226.75    14448.19    285.75 o 
   3  10  10    14138.09    14669.15    340.43 o 
   4  10  10     5867.57     5777.50    233.22 o 
   5  10  10       32.66      151.70    128.61 o 
   6  10  10     5267.51     5124.31    259.65 o 
 -10  11  10     1066.86     1428.28    215.75 o 
  -9  11  10     8904.54     8411.63    336.11 o 
  -8  11  10    15276.74    15138.80    428.32 o 
  -7  11  10     2769.46     2863.37    213.71 o 
  -6  11  10       14.96       83.05    138.21 o 
  -5  11  10     3795.18     3925.36    252.17 o 
  -4  11  10    15510.30    15434.65    321.99 o 
  -3  11  10    19567.84    19483.55    369.20 o 
  -2  11  10      271.81      563.47    111.81 o 
  -1  11  10     1126.07     1343.44    138.67 o 
   0  11  10    11766.29    11801.96    243.69 o 
   1  11  10    16903.50    17357.72    316.13 o 
   2  11  10     5961.45     6022.61    235.79 o 
   3  11  10      138.90      377.03    119.43 o 
   4  11  10     4906.30     5239.12    238.77 o 
   5  11  10    10192.11    10396.03    325.38 o 
   6  11  10     6205.41     6108.96    268.03 o 
  -9  12  10     2796.14     2437.83    247.14 o 
  -8  12  10     1732.29     1830.18    203.95 o 
  -7  12  10    12766.19    12972.04    385.20 o 
  -6  12  10     8271.94     8529.76    314.12 o 
  -5  12  10     7531.41     7381.28    296.68 o 
  -4  12  10     1086.91     1056.69    126.57 o 
  -3  12  10     5206.44     5008.72    198.67 o 
  -2  12  10     8336.67     8409.12    396.29 o 
  -1  12  10     3744.55     4112.78    185.93 o 
   0  12  10      840.34      919.42    107.61 o 
   1  12  10     2109.99     1935.77    143.15 o 
   2  12  10    11402.02    11210.99    300.09 o 
   3  12  10    13632.68    13362.26    348.09 o 
   4  12  10     3584.87     3546.79    204.18 o 
   5  12  10      836.87     1141.43    181.69 o 
  -9  13  10    15309.78    14965.23    462.55 o 
  -8  13  10    16632.75    16941.40    474.81 o 
  -7  13  10     2791.40     2386.93    209.92 o 
  -6  13  10      271.70      381.15    136.45 o 
  -5  13  10     1991.32     2023.40    206.11 o 
  -4  13  10     9555.50     8898.12    313.74 o 
  -3  13  10     5436.87     5576.93    240.68 o 
  -2  13  10      166.25      272.48    150.91 o 
  -1  13  10     2251.63     2311.30    156.51 o 
   0  13  10     4580.16     4509.54    169.40 o 
   1  13  10     6348.80     6322.01    290.32 o 
   2  13  10     1241.79     1281.46    148.81 o 
   3  13  10      542.48      638.34    140.05 o 
   4  13  10     3939.99     4275.96    235.28 o 
   5  13  10     7165.89     7414.07    298.03 o 
  -8  14  10     2906.25     2816.24    255.10 o 
  -7  14  10    13551.95    13504.23    488.78 o 
  -6  14  10     7030.76     6976.49    342.10 o 
  -5  14  10     3677.43     4094.15    237.80 o 
  -4  14  10       82.95      -37.15    114.23 o 
  -3  14  10     8488.10     8135.75    318.08 o 
  -2  14  10     8711.83     8354.10    253.14 o 
  -1  14  10     2296.24     2378.07    155.73 o 
   0  14  10      669.16      779.99    135.51 o 
   1  14  10     1215.46     1415.59    131.13 o 
   2  14  10     6864.54     7693.04    351.34 o 
   3  14  10     7863.99     8200.78    451.36 o 
   4  14  10     1321.74     1455.41    177.60 o 
  -7  15  10     2124.83     2282.95    233.56 o 
  -6  15  10       11.52      355.98    316.28 o 
  -5  15  10     1708.67     1772.37    203.81 o 
  -4  15  10    10510.50    10046.54    357.41 o 
  -3  15  10     7373.20     7371.27    296.77 o 
  -2  15  10       27.05       11.75    125.98 o 
  -1  15  10      825.86      933.19    134.94 o 
   0  15  10     4797.59     4589.67    208.18 o 
   1  15  10     7232.96     7179.39    252.27 o 
   2  15  10     3178.46     3266.08    204.94 o 
   3  15  10      438.30      555.80    153.01 o 
  -6  16  10     3929.02     3875.28    268.07 o 
  -5  16  10     3239.60     3531.52    380.38 o 
  -4  16  10      225.06      753.61    206.81 o 
  -3  16  10     5758.44     5705.58    295.73 o 
  -2  16  10    12094.56    12765.82    399.88 o 
  -1  16  10     8863.58     8619.63    314.75 o 
   0  16  10     3823.91     3734.18    203.21 o 
   1  16  10      280.97      662.16    281.86 o 
   2  16  10     7588.21     7637.15    321.77 o 
  -5  17  10     2235.28     2199.16    353.51 o 
  -4  17  10    11495.65    11398.24    390.73 o 
  -3  17  10     9471.12     9471.39    349.79 o 
  -2  17  10      742.65      742.88    164.56 o 
  -1  17  10      547.65      685.48    170.82 o 
   0  17  10     6112.13     5694.72    278.79 o 
   1  17  10     9765.98     9771.56    555.23 o 
  -3  18  10     4516.39     4428.22    290.11 o 
  -2  18  10     8051.63     8421.82    354.53 o 
  -1  18  10     5897.73     5830.92    295.27 o 
 -11   1  11      179.01      289.93    238.49 o 
 -10   1  11      154.78       42.36    135.65 o 
  -9   1  11       60.41      196.38    136.99 o 
  -8   1  11        1.17       61.67    118.27 o 
  -7   1  11       43.80      133.30    126.72 o 
  -6   1  11       16.30      -50.20    166.69 o 
  -5   1  11       14.37       33.12     93.14 o 
  -4   1  11        3.33      102.98     99.26 o 
  -3   1  11      377.68      405.39    101.40 o 
  -2   1  11       48.11        7.19     48.89 o 
  -1   1  11      251.55      364.27     72.82 o 
   0   1  11      216.75      306.57     84.57 o 
   1   1  11      113.66      164.88    120.96 o 
   2   1  11      660.57      981.08    103.14 o 
   3   1  11     1795.32     1864.12    112.26 o 
   4   1  11       53.81      200.31    186.18 o 
   5   1  11       52.85      165.81    244.53 o 
   6   1  11        1.24      174.08    153.90 o 
   7   1  11      106.05      147.22    179.77 o 
 -11   2  11      249.68      389.34    185.61 o 
 -10   2  11       58.12      163.08    186.95 o 
  -9   2  11      315.61      451.79    155.96 o 
  -8   2  11      454.48      720.04    158.38 o 
  -7   2  11      203.02      265.85    129.56 o 
  -6   2  11      264.41      343.88    148.65 o 
  -5   2  11     2374.61     2625.35    184.95 o 
  -4   2  11     3397.82     3244.52    181.13 o 
  -3   2  11     1875.94     1800.21    141.55 o 
  -2   2  11     1030.30     1104.31    103.89 o 
  -1   2  11     5708.45     5515.21    153.44 o 
   0   2  11      301.02      533.62     82.53 o 
   1   2  11      721.14      968.56     89.75 o 
   2   2  11     2441.86     2337.86    126.12 o 
   3   2  11      103.39      148.61     75.86 o 
   4   2  11      192.29      238.28    101.58 o 
   5   2  11        1.67     -144.44    144.44 o 
   6   2  11      176.61      265.86    155.75 o 
   7   2  11        4.28       25.15    161.44 o 
 -11   3  11      146.37      569.39    179.27 o 
 -10   3  11       62.73      -15.35    138.21 o 
  -9   3  11      570.67      504.25    144.30 o 
  -8   3  11      124.92       73.34    111.08 o 
  -7   3  11       49.17       79.47    102.68 o 
  -6   3  11     1221.69     1434.77    110.74 o 
  -5   3  11     1896.82     1713.60    113.97 o 
  -4   3  11     1123.43     1280.51     99.97 o 
  -3   3  11      516.45      625.26     93.12 o 
  -2   3  11      413.29      318.39     96.33 o 
  -1   3  11     1142.99     1253.33    129.61 o 
   0   3  11      686.68      824.65     91.56 o 
   1   3  11       87.15      141.48     76.58 o 
   2   3  11      208.06      443.04     87.90 o 
   3   3  11     2928.70     2864.64    163.43 o 
   4   3  11      402.51      578.32    112.05 o 
   5   3  11       81.76      -20.53    118.08 o 
   6   3  11       10.15      265.47    159.05 o 
   7   3  11       77.56       61.90    189.18 o 
 -11   4  11     1022.29     1250.33    222.08 o 
 -10   4  11      510.89      643.78    169.87 o 
  -9   4  11      120.46      124.75    126.34 o 
  -8   4  11      143.12       86.32     89.50 o 
  -7   4  11     2364.07     2455.97    138.78 o 
  -6   4  11     1349.95     1270.09    113.68 o 
  -5   4  11      104.75      159.34     84.03 o 
  -4   4  11     3476.84     3231.03    139.98 o 
  -3   4  11      568.18      690.24     94.44 o 
  -2   4  11      304.58      412.86     91.92 o 
  -1   4  11     2678.11     2720.73    114.80 o 
   0   4  11     1077.48     1244.82    100.11 o 
   1   4  11      577.60      566.84     93.95 o 
   2   4  11      152.73      309.11     82.92 o 
   3   4  11     1951.84     2412.24    156.53 o 
   4   4  11      606.06      670.06    131.20 o 
   5   4  11      174.47      341.68    161.52 o 
   6   4  11       78.34       64.59    141.37 o 
   7   4  11      411.66      547.91    176.98 o 
 -11   5  11      199.14      169.62    146.98 o 
 -10   5  11      259.95      298.66    159.70 o 
  -9   5  11      774.39     1010.21    168.55 o 
  -8   5  11      728.12      850.24    156.48 o 
  -7   5  11     2495.94     2286.00    148.21 o 
  -6   5  11      282.89      357.11     97.82 o 
  -5   5  11     1569.91     1732.30    126.13 o 
  -4   5  11     1963.53     1626.69    169.52 o 
  -3   5  11      409.54      575.91     99.70 o 
  -2   5  11     3488.69     3513.10    187.65 o 
  -1   5  11      563.74      455.60     96.12 o 
   0   5  11     2214.43     2374.61    184.13 o 
   1   5  11       32.84       21.85     65.68 o 
   2   5  11      527.89      691.56     99.50 o 
   3   5  11      797.64      772.87    123.12 o 
   4   5  11     2099.81     2181.97    171.04 o 
   5   5  11      324.79      409.70    127.04 o 
   6   5  11       25.57      223.61    153.98 o 
 -11   6  11     1543.60     2003.12    312.84 o 
 -10   6  11      933.03     1054.93    195.68 o 
  -9   6  11      100.37      207.43    189.96 o 
  -8   6  11       85.27      459.09    112.74 o 
  -7   6  11     1890.11     1845.31    141.99 o 
  -6   6  11     5499.93     5287.21    201.53 o 
  -5   6  11     5601.17     5173.40    186.74 o 
  -4   6  11       33.24       93.50     82.56 o 
  -3   6  11      132.32      312.23    153.06 o 
  -2   6  11      803.27     1096.79    122.98 o 
  -1   6  11     4364.09     4335.47    214.71 o 
   0   6  11     3042.48     2974.15    128.67 o 
   1   6  11     5605.22     5633.71    174.60 o 
   2   6  11     4245.50     4330.52    153.48 o 
   3   6  11     9670.17     9639.50    375.99 o 
   4   6  11     1013.58      945.35    139.87 o 
   5   6  11     1067.34     1099.56    154.54 o 
   6   6  11     2406.82     2665.43    250.82 o 
 -10   7  11     1380.34     1501.06    174.20 o 
  -9   7  11      579.61      735.41    133.63 o 
  -8   7  11     1178.12     1244.00    147.65 o 
  -7   7  11     5202.88     5286.87    216.99 o 
  -6   7  11     2126.38     1900.81    144.53 o 
  -5   7  11     1145.12     1276.41    180.23 o 
  -4   7  11      828.65      977.11    116.47 o 
  -3   7  11     2672.03     2619.18    152.29 o 
  -2   7  11     1790.59     1880.33    131.74 o 
  -1   7  11      119.18       -2.96     80.98 o 
   0   7  11     5908.36     5808.05    176.54 o 
   1   7  11      199.40      154.56     83.24 o 
   2   7  11     1032.53     1062.60    106.63 o 
   3   7  11      790.40      887.53    126.08 o 
   4   7  11     4412.29     4359.72    210.53 o 
   5   7  11     3223.91     3093.49    197.04 o 
   6   7  11      266.50      665.15    322.31 o 
 -10   8  11      426.40      757.64    246.66 o 
  -9   8  11      385.36      631.62    154.02 o 
  -8   8  11       16.98      281.46    172.89 o 
  -7   8  11     1467.64     1611.82    149.48 o 
  -6   8  11     6115.09     6080.95    206.78 o 
  -5   8  11     1320.20     1100.01    120.66 o 
  -4   8  11      166.55      458.21    129.91 o 
  -3   8  11     1501.37     1439.49    129.87 o 
  -2   8  11     3155.66     3520.61    165.78 o 
  -1   8  11     5169.69     5168.20    194.43 o 
   0   8  11       15.84       -8.91     68.80 o 
   1   8  11      574.87      675.20     96.32 o 
   2   8  11     1866.48     1901.84    146.88 o 
   3   8  11     6902.77     6733.56    252.65 o 
   4   8  11     1004.51     1381.73    162.49 o 
   5   8  11      256.60      461.65    159.23 o 
   6   8  11     2225.28     2102.95    229.11 o 
 -10   9  11     1403.55     1343.10    198.16 o 
  -9   9  11     1218.07     1493.61    188.13 o 
  -8   9  11     1537.00     1550.01    156.48 o 
  -7   9  11     3990.19     3831.20    187.52 o 
  -6   9  11        9.14      185.88     99.74 o 
  -5   9  11     2388.44     2621.50    183.89 o 
  -4   9  11     1249.65     1400.00    171.02 o 
  -3   9  11     2019.15     2224.40    159.68 o 
  -2   9  11      362.23      433.79    104.10 o 
  -1   9  11      277.66      179.76     91.21 o 
   0   9  11     3188.55     3090.62    140.47 o 
   1   9  11      431.95      446.81     97.23 o 
   2   9  11     1539.95     1782.98    153.83 o 
   3   9  11       71.28       32.43    109.32 o 
   4   9  11      626.41      938.71    144.21 o 
   5   9  11     1885.52     1667.54    174.73 o 
  -9  10  11     1063.89     1342.33    194.97 o 
  -8  10  11     1803.24     1578.44    186.49 o 
  -7  10  11     4935.24     4692.53    208.12 o 
  -6  10  11     5299.43     5746.08    226.34 o 
  -5  10  11      312.19      549.32    123.48 o 
  -4  10  11     4132.70     4195.33    254.38 o 
  -3  10  11     9666.83     9439.21    262.76 o 
  -2  10  11     9301.02     9829.46    320.69 o 
  -1  10  11     6100.92     6357.79    228.24 o 
   0  10  11      158.03      200.87    107.06 o 
   1  10  11      242.47      618.16    131.76 o 
   2  10  11      752.03      739.33    129.71 o 
   3  10  11     2990.05     3261.86    188.94 o 
   4  10  11     1039.58     1216.73    163.35 o 
   5  10  11        8.58       77.94    135.66 o 
  -9  11  11     2201.81     2038.31    225.92 o 
  -8  11  11     2299.42     2027.77    193.49 o 
  -7  11  11     1519.90     1528.19    183.83 o 
  -6  11  11     2748.78     2616.57    187.59 o 
  -5  11  11     7067.71     7088.51    251.41 o 
  -4  11  11     5766.69     5475.84    206.17 o 
  -3  11  11     1123.49     1164.36    138.32 o 
  -2  11  11      168.96      337.05    157.61 o 
  -1  11  11     1148.27     1141.20    137.29 o 
   0  11  11     3009.32     2740.72    167.70 o 
   1  11  11     2288.95     2138.65    144.94 o 
   2  11  11     2971.58     3007.27    189.54 o 
   3  11  11     1421.27     1424.61    151.47 o 
   4  11  11      521.69     1142.53    169.85 o 
   5  11  11     1369.25     1302.80    177.17 o 
  -8  12  11     1032.45     1016.45    181.03 o 
  -7  12  11     4911.64     4809.72    271.56 o 
  -6  12  11     4796.91     5039.36    249.73 o 
  -5  12  11      218.17      679.19    154.41 o 
  -4  12  11     1160.90     1477.48    176.98 o 
  -3  12  11     4006.09     3827.48    190.81 o 
  -2  12  11     5446.14     5611.11    255.19 o 
  -1  12  11     4520.59     4447.99    225.04 o 
   0  12  11       36.43      364.06    187.77 o 
   1  12  11      890.85     1053.42    122.00 o 
   2  12  11     1737.39     1791.36    162.49 o 
   3  12  11     5532.08     5836.21    269.31 o 
   4  12  11     3030.24     2757.92    200.06 o 
  -8  13  11     4045.60     3890.69    272.69 o 
  -7  13  11     2259.89     2283.79    235.93 o 
  -6  13  11       59.71      -88.22    156.40 o 
  -5  13  11     1656.71     1823.32    198.90 o 
  -4  13  11     6376.79     6689.52    304.44 o 
  -3  13  11     3700.28     3909.21    205.65 o 
  -2  13  11     2533.52     2118.66    183.09 o 
  -1  13  11      883.31     1257.90    205.78 o 
   0  13  11     5916.95     6049.90    242.68 o 
   1  13  11     3282.38     3134.01    270.04 o 
   2  13  11     1835.40     2023.34    185.89 o 
   3  13  11      118.17      159.70    137.70 o 
   4  13  11     2140.25     2471.41    240.48 o 
  -7  14  11     5717.02     5851.26    312.67 o 
  -6  14  11     7541.32     7174.15    332.01 o 
  -5  14  11     3457.59     3605.87    304.13 o 
  -4  14  11        0.87     -102.46    137.98 o 
  -3  14  11     2151.32     1983.92    197.98 o 
  -2  14  11     5087.73     4918.87    223.34 o 
  -1  14  11     3848.58     3985.40    201.05 o 
   0  14  11       19.79      333.76    147.55 o 
   1  14  11     4103.27     4310.10    260.14 o 
   2  14  11     6570.03     6581.19    314.85 o 
   3  14  11     8669.22     8794.17    319.76 o 
  -6  15  11      178.01      429.05    166.53 o 
  -5  15  11     1045.58     1624.24    238.80 o 
  -4  15  11     5496.56     5640.36    275.70 o 
  -3  15  11     3563.32     3446.75    246.64 o 
  -2  15  11      415.32      391.32    234.81 o 
  -1  15  11     1391.09     1721.48    175.80 o 
   0  15  11     5718.48     5547.00    280.22 o 
   1  15  11     2637.31     2599.14    333.95 o 
   2  15  11      452.47      463.83    155.25 o 
  -5  16  11     3525.48     3507.97    266.03 o 
  -4  16  11      175.07       43.72    136.64 o 
  -3  16  11     2899.12     2913.78    234.36 o 
  -2  16  11     9265.64     9174.67    370.28 o 
  -1  16  11     5812.50     5545.95    273.31 o 
   0  16  11      467.66      311.97    163.25 o 
   1  16  11     2744.30     3124.37    629.81 o 
  -3  17  11     5031.00     4376.58    369.42 o 
  -2  17  11       70.46      109.75    172.59 o 
  -1  17  11     1372.34     1345.33    197.40 o 
 -11   0  12     7136.44     7844.82    534.13 o 
 -10   0  12     5847.45     6178.82    710.35 o 
  -9   0  12      796.51     1421.08    272.23 o 
  -8   0  12      827.54      791.78    215.49 o 
  -7   0  12     6107.11     6464.60    645.52 o 
  -6   0  12    25108.40    25753.95    958.85 o 
  -5   0  12     6029.70     6228.60    887.16 o 
  -4   0  12     1360.34     1278.43    206.89 o 
  -3   0  12     8522.48     7991.00    380.61 o 
  -2   0  12    48480.30    46087.00   1664.67 o 
  -1   0  12    40656.02    39057.21   1291.52 o 
   0   0  12     3616.15     3325.62    198.06 o 
   1   0  12     3314.10     2933.02    190.67 o 
   2   0  12     5240.94     5482.18    262.93 o 
   3   0  12    17033.88    16841.82    618.22 o 
   4   0  12     5648.25     5702.39    401.81 o 
   5   0  12     1643.66     2039.33    340.54 o 
   6   0  12     3562.11     3567.65    365.58 o 
 -11   1  12      254.82       52.86    148.78 o 
 -10   1  12     5561.22     5409.42    296.89 o 
  -9   1  12    11734.63    12438.38    403.79 o 
  -8   1  12     8385.98     8439.85    320.70 o 
  -7   1  12     5133.07     5234.85    262.45 o 
  -6   1  12     1667.44     2069.59    190.42 o 
  -5   1  12    26874.33    26760.55    541.00 o 
  -4   1  12    21487.94    21853.70    474.95 o 
  -3   1  12    10638.60    10810.08    305.53 o 
  -2   1  12      987.52     1150.63    115.59 o 
  -1   1  12    18684.04    18626.37    325.16 o 
   0   1  12    43669.20    43638.31    528.08 o 
   1   1  12    16374.97    15916.08    291.23 o 
   2   1  12     4319.05     4594.52    164.21 o 
   3   1  12      812.09      804.69    109.68 o 
   4   1  12    20858.42    21138.20    524.46 o 
   5   1  12    13454.10    13475.28    437.63 o 
   6   1  12     2422.82     2377.41    239.39 o 
 -11   2  12    15673.00    16253.54    517.38 o 
 -10   2  12     8828.30     8493.34    381.45 o 
  -9   2  12      599.76      624.90    160.92 o 
  -8   2  12     3224.56     3645.75    247.91 o 
  -7   2  12    11929.36    12584.46    364.99 o 
  -6   2  12    28437.37    28131.76    570.91 o 
  -5   2  12     5452.60     5052.19    234.87 o 
  -4   2  12     1068.24     1147.83    157.49 o 
  -3   2  12     7908.93     7574.20    241.36 o 
  -2   2  12    29589.56    29978.17    516.36 o 
  -1   2  12    19048.94    18860.64    343.04 o 
   0   2  12       84.08      447.45     89.72 o 
   1   2  12     9315.79     8873.22    215.94 o 
   2   2  12     9277.92     9330.18    226.77 o 
   3   2  12    16403.97    15951.33    349.06 o 
   4   2  12     4875.72     4727.69    247.84 o 
   5   2  12     1454.74     2027.26    235.57 o 
   6   2  12     4318.10     3995.28    297.98 o 
 -11   3  12      451.91      563.54    184.54 o 
 -10   3  12    13051.16    13331.52    441.15 o 
  -9   3  12    19973.83    20055.24    518.74 o 
  -8   3  12    12089.68    12475.32    387.55 o 
  -7   3  12     1080.66     1280.43    174.65 o 
  -6   3  12     7388.18     7536.41    283.10 o 
  -5   3  12    32040.85    33387.21    630.73 o 
  -4   3  12    19900.92    19189.01    509.76 o 
  -3   3  12     7215.22     7197.44    209.45 o 
  -2   3  12      222.73      273.77     90.55 o 
  -1   3  12    14207.46    14222.72    306.38 o 
   0   3  12    24302.78    24146.26    420.43 o 
   1   3  12     6861.52     6778.28    190.15 o 
   2   3  12     1158.36     1347.66    120.18 o 
   3   3  12     1386.22     1734.82    152.16 o 
   4   3  12    16370.04    15923.20    475.50 o 
   5   3  12    15920.56    15946.23    463.48 o 
   6   3  12     4060.35     4220.60    380.10 o 
 -10   4  12    12263.16    12629.13    417.65 o 
  -9   4  12     1115.07     1053.59    183.13 o 
  -8   4  12     3395.14     3457.84    229.73 o 
  -7   4  12    15679.77    15987.98    436.88 o 
  -6   4  12    24977.37    25230.36    640.57 o 
  -5   4  12     4417.89     4111.77    241.42 o 
  -4   4  12       27.56      135.52    147.28 o 
  -3   4  12     3904.88     3829.83    171.82 o 
  -2   4  12     7544.87     7707.53    226.09 o 
  -1   4  12     3470.78     3501.25    175.85 o 
   0   4  12      120.55      277.98    109.53 o 
   1   4  12     4315.95     4213.88    165.33 o 
   2   4  12    10291.54    10309.21    241.45 o 
   3   4  12    13919.29    13752.10    338.83 o 
   4   4  12     7406.04     7487.63    270.75 o 
   5   4  12      716.86      946.95    208.94 o 
   6   4  12     4398.35     4354.48    318.06 o 
 -10   5  12    15284.70    14833.58    478.31 o 
  -9   5  12    18424.81    19007.40    496.28 o 
  -8   5  12    13239.55    14121.78    478.68 o 
  -7   5  12     1462.36     1487.98    247.78 o 
  -6   5  12     4044.17     3871.70    175.48 o 
  -5   5  12    19991.45    19275.15    392.74 o 
  -4   5  12    16895.92    16610.79    366.27 o 
  -3   5  12    11299.75    10070.96    517.76 o 
  -2   5  12      130.30      360.49    150.30 o 
  -1   5  12    10818.51    10637.23    271.81 o 
   0   5  12    17091.43    16619.53    390.13 o 
   1   5  12    11246.69    11078.64    254.41 o 
   2   5  12      617.56      660.22    108.33 o 
   3   5  12     1795.59     1616.94    166.81 o 
   4   5  12    14541.07    14489.76    403.13 o 
   5   5  12    18045.61    17955.78    517.54 o 
   6   5  12     7247.37     7425.36    357.74 o 
 -10   6  12     9021.25     8811.01    367.46 o 
  -9   6  12      106.53      492.88    220.18 o 
  -8   6  12     2046.03     2453.44    210.31 o 
  -7   6  12    15374.01    15177.84    615.77 o 
  -6   6  12    17875.19    18121.03    365.85 o 
  -5   6  12     4516.21     4801.75    186.57 o 
  -4   6  12       22.50      198.75     99.57 o 
  -3   6  12     9232.07     9313.80    265.36 o 
  -2   6  12    21064.10    20838.20    387.35 o 
  -1   6  12     9523.31     9419.93    258.10 o 
   0   6  12     1349.64     1384.35    141.38 o 
   1   6  12     1872.48     1924.06    130.42 o 
   2   6  12    14568.90    14197.94    335.05 o 
   3   6  12    12521.82    12935.83    331.28 o 
   4   6  12     5527.16     5497.63    390.65 o 
   5   6  12      519.30      532.61    188.18 o 
 -10   7  12     5306.99     5624.76    476.12 o 
  -9   7  12    12269.23    12224.20    477.86 o 
  -8   7  12     9721.01     8827.26    277.59 o 
  -7   7  12     3089.11     2816.88    178.22 o 
  -6   7  12     2428.08     1946.91    153.33 o 
  -5   7  12    11912.98    12343.72    300.80 o 
  -4   7  12    15541.75    15590.25    335.80 o 
  -3   7  12     9420.05     8991.00    256.45 o 
  -2   7  12       63.33      225.62     86.78 o 
  -1   7  12    11558.93    11854.53    296.75 o 
   0   7  12    13022.78    13146.43    315.39 o 
   1   7  12    18542.53    18580.43    341.70 o 
   2   7  12     1509.60     1628.45    163.54 o 
   3   7  12     1044.18     1229.12    167.57 o 
   4   7  12    11244.22    11687.29    348.85 o 
   5   7  12    12165.35    12178.29    425.27 o 
  -9   8  12       84.03      -66.93    143.10 o 
  -8   8  12     1121.04     1293.43    153.31 o 
  -7   8  12    11118.30    11023.40    301.04 o 
  -6   8  12    11411.37    10881.30    290.34 o 
  -5   8  12     4299.56     4400.15    196.89 o 
  -4   8  12      841.85      806.62    122.40 o 
  -3   8  12    14952.84    14901.55    333.03 o 
  -2   8  12    33588.52    34116.93    554.14 o 
  -1   8  12    16130.60    16308.03    488.00 o 
   0   8  12     2848.03     2845.90    182.20 o 
   1   8  12     2161.32     2187.57    139.67 o 
   2   8  12    12496.38    12899.94    352.32 o 
   3   8  12     8160.00     8643.33    294.42 o 
   4   8  12     1324.77     1212.72    172.27 o 
   5   8  12      163.27      352.02    143.27 o 
  -9   9  12     9230.51     8686.63    352.60 o 
  -8   9  12     5946.01     6122.12    248.24 o 
  -7   9  12     1710.34     1682.78    153.39 o 
  -6   9  12     2364.12     2473.73    178.05 o 
  -5   9  12    12233.60    12402.68    314.13 o 
  -4   9  12    20703.23    20888.20    413.72 o 
  -3   9  12     9911.60    10376.76    297.52 o 
  -2   9  12        0.23      103.41     99.41 o 
  -1   9  12    11266.97    11137.35    293.49 o 
   0   9  12    20167.48    20524.31    408.06 o 
   1   9  12    19614.89    19204.36    360.75 o 
   2   9  12     1724.41     1852.82    167.60 o 
   3   9  12     1757.78     1729.53    216.00 o 
   4   9  12     6703.97     6700.70    369.85 o 
  -9  10  12      810.41     1373.80    274.44 o 
  -8  10  12     2712.71     3133.83    267.30 o 
  -7  10  12    10359.08     9968.27    309.72 o 
  -6  10  12     9576.68     9741.86    287.15 o 
  -5  10  12     3840.76     3814.05    198.61 o 
  -4  10  12      459.85      527.62    120.54 o 
  -3  10  12    11262.10    11636.50    308.09 o 
  -2  10  12    14645.22    14661.60    412.53 o 
  -1  10  12     9878.78     9836.05    296.13 o 
   0  10  12      349.97      403.73    125.58 o 
   1  10  12     4116.91     3439.37    192.19 o 
   2  10  12    14747.74    15267.71    455.98 o 
   3  10  12    10513.26    10354.83    392.73 o 
   4  10  12     1552.52     1667.25    192.97 o 
  -8  11  12     7350.96     7339.46    325.97 o 
  -7  11  12      552.71      801.16    167.53 o 
  -6  11  12     1003.29     1169.64    150.71 o 
  -5  11  12     8366.16     8363.11    287.46 o 
  -4  11  12    13334.22    13708.46    344.87 o 
  -3  11  12     5913.80     5917.86    244.56 o 
  -2  11  12        0.04       30.53     98.20 o 
  -1  11  12     2383.41     2585.40    213.43 o 
   0  11  12    12444.70    12759.47    338.92 o 
   1  11  12     9957.95     9910.10    502.88 o 
   2  11  12     1614.85     1742.20    224.69 o 
   3  11  12     1835.03     1990.54    191.16 o 
   4  11  12     4549.52     4395.47    251.03 o 
  -8  12  12     3426.23     3355.27    271.61 o 
  -7  12  12     9887.57     9466.17    359.55 o 
  -6  12  12     6944.40     7031.86    334.85 o 
  -5  12  12     4455.17     4159.24    270.15 o 
  -4  12  12       13.66      222.75    122.25 o 
  -3  12  12     4318.81     4430.80    205.42 o 
  -2  12  12     4030.19     3895.84    212.64 o 
  -1  12  12     3501.29     3108.11    266.11 o 
   0  12  12      230.79      567.62    193.75 o 
   1  12  12     2891.00     3068.02    238.13 o 
   2  12  12     9499.71    10261.81    430.75 o 
   3  12  12     7899.51     8236.04    349.99 o 
  -7  13  12      573.97      685.67    256.12 o 
  -6  13  12      729.03      613.09    173.09 o 
  -5  13  12     5488.40     5509.04    295.00 o 
  -4  13  12     8393.03     8171.93    319.53 o 
  -3  13  12     2423.00     2871.21    190.12 o 
  -2  13  12      414.59      214.59    129.64 o 
  -1  13  12     1150.03     1343.15    161.86 o 
   0  13  12     4773.55     4917.84    253.07 o 
   1  13  12     4760.57     4824.67    265.44 o 
   2  13  12      435.62      593.38    186.10 o 
  -6  14  12     4883.35     4726.40    275.86 o 
  -5  14  12     1422.78     1468.49    205.49 o 
  -4  14  12      740.06      770.30    191.93 o 
  -3  14  12     8080.84     7513.61    341.49 o 
  -2  14  12     4993.27     4457.94    228.36 o 
  -1  14  12     1725.55     1911.90    225.74 o 
   0  14  12      235.42      377.44    132.14 o 
   1  14  12     1345.11     1422.06    194.70 o 
  -5  15  12     3119.42     3141.47    269.16 o 
  -4  15  12     7600.83     7398.91    341.53 o 
  -3  15  12     2215.65     2087.86    212.52 o 
  -2  15  12      398.01      356.55    177.37 o 
  -1  15  12     1343.02     1253.09    270.79 o 
   0  15  12     3515.15     3418.94    351.98 o 
 -10   1  13        1.96      -27.56    157.49 o 
  -9   1  13       45.62      248.84    249.60 o 
  -8   1  13       17.52      -43.53    150.01 o 
  -7   1  13       34.47      160.23    217.72 o 
  -6   1  13       53.83      194.67    143.69 o 
  -5   1  13      150.79      237.52    129.15 o 
  -4   1  13      323.42      332.17    139.61 o 
  -3   1  13      594.57      339.83    130.40 o 
  -2   1  13      185.51      210.35    126.21 o 
  -1   1  13        7.78      195.70    111.28 o 
   0   1  13        8.77       11.63     71.74 o 
   1   1  13       55.82      197.19     96.18 o 
   2   1  13      604.96      456.54    113.25 o 
   3   1  13      328.10      391.46    161.67 o 
   4   1  13       20.21      209.64    202.10 o 
   5   1  13       72.87      428.57    206.06 o 
 -10   2  13       12.69     -172.37    172.37 o 
  -9   2  13     1058.53      910.85    179.68 o 
  -8   2  13      454.14      322.60    195.05 o 
  -7   2  13      462.74      692.31    194.66 o 
  -6   2  13       61.95       94.25    123.26 o 
  -5   2  13       11.49       31.38    116.71 o 
  -4   2  13     2788.42     3001.53    340.14 o 
  -3   2  13      662.47      787.33    142.67 o 
  -2   2  13     1488.44     1475.96    174.36 o 
  -1   2  13     2943.47     2576.22    158.55 o 
   0   2  13        0.81        8.01     76.74 o 
   1   2  13      421.22      693.99    134.12 o 
   2   2  13       94.02       26.43     92.86 o 
   3   2  13      354.51      245.67    160.66 o 
   4   2  13      444.61      780.14    180.55 o 
   5   2  13      143.65       73.94    184.41 o 
 -10   3  13      452.69      407.17    194.39 o 
  -9   3  13      285.28      300.36    156.29 o 
  -8   3  13       12.16      410.93    171.70 o 
  -7   3  13       51.57      298.35    142.59 o 
  -6   3  13      281.41      212.80    126.71 o 
  -5   3  13     1622.63     1693.78    190.36 o 
  -4   3  13       22.05      279.77    134.21 o 
  -3   3  13      404.40      533.75    107.70 o 
  -2   3  13      360.05      416.26    104.17 o 
  -1   3  13      547.08      541.14    106.64 o 
   0   3  13      723.78      768.51    107.62 o 
   1   3  13       23.69      141.71    140.33 o 
   2   3  13      528.64      582.61    184.12 o 
   3   3  13      366.42      256.67    119.32 o 
   4   3  13       23.87       21.04    121.59 o 
   5   3  13      117.95      153.12    154.96 o 
 -10   4  13      185.43      467.45    323.86 o 
  -9   4  13      409.19      818.19    292.44 o 
  -8   4  13      115.05      247.52    149.68 o 
  -7   4  13     2187.71     1904.64    198.55 o 
  -6   4  13      355.37      356.03    220.83 o 
  -5   4  13       27.30      267.47    131.54 o 
  -4   4  13     2694.53     2666.24    215.89 o 
  -3   4  13       93.21       22.90     88.11 o 
  -2   4  13      465.98      599.64    113.50 o 
  -1   4  13      850.43      902.27    122.60 o 
   0   4  13      875.42     1102.99    126.80 o 
   1   4  13      352.46      449.67    106.43 o 
   2   4  13       61.47       16.30     91.42 o 
   3   4  13     1037.29     1051.65    147.93 o 
   4   4  13       52.84      147.26    156.15 o 
   5   4  13      155.01      123.65    163.91 o 
 -10   5  13      442.48      770.38    276.94 o 
  -9   5  13       55.66      -82.32    145.53 o 
  -8   5  13      717.26      552.82    194.17 o 
  -7   5  13      663.86      787.44    161.13 o 
  -6   5  13       11.53      445.05    174.88 o 
  -5   5  13      957.14     1084.64    127.67 o 
  -4   5  13      573.74      686.63    111.37 o 
  -3   5  13      427.99      703.02    119.05 o 
  -2   5  13     1032.88     1061.41    132.03 o 
  -1   5  13      715.85      978.60    126.70 o 
   0   5  13     1025.16     1349.03    179.32 o 
   1   5  13       21.59       -0.71     73.02 o 
   2   5  13       28.76       56.15    105.93 o 
   3   5  13       51.58      295.40    231.03 o 
   4   5  13     1325.81     1586.71    185.58 o 
   5   5  13      161.76      -41.62    146.51 o 
  -9   6  13        4.65      103.45    143.58 o 
  -8   6  13       57.71      417.04    186.34 o 
  -7   6  13     1624.32     1657.92    194.69 o 
  -6   6  13     1914.29     1734.83    200.78 o 
  -5   6  13     1062.17     1292.17    156.21 o 
  -4   6  13      243.97      518.46    190.77 o 
  -3   6  13       97.88      418.94    118.64 o 
  -2   6  13     1416.14     1491.44    150.52 o 
  -1   6  13     2295.11     2150.52    159.77 o 
   0   6  13     1547.96     1410.11    183.66 o 
   1   6  13     2609.94     2346.07    165.00 o 
   2   6  13     2658.77     2662.65    205.03 o 
   3   6  13     3108.84     3465.99    253.58 o 
   4   6  13      108.00      162.29    135.10 o 
  -9   7  13      380.48      177.45    167.95 o 
  -8   7  13     2288.25     2262.86    228.17 o 
  -7   7  13     2978.78     3206.99    243.29 o 
  -6   7  13       33.44      152.12    108.00 o 
  -5   7  13      425.29      321.41    134.58 o 
  -4   7  13     1653.18     1838.98    156.03 o 
  -3   7  13     2955.94     3056.59    179.89 o 
  -2   7  13     1246.17     1309.37    147.03 o 
  -1   7  13     1925.94     2057.70    164.31 o 
   0   7  13     3461.06     3467.28    198.35 o 
   1   7  13      483.57      835.98    130.49 o 
   2   7  13       34.32      -38.21    108.10 o 
   3   7  13      833.00      935.66    158.16 o 
   4   7  13     4806.05     4631.11    314.44 o 
  -9   8  13       50.31      422.93    299.57 o 
  -8   8  13      583.39     1098.76    187.23 o 
  -7   8  13     3218.87     3090.94    196.71 o 
  -6   8  13     3065.56     3054.16    239.13 o 
  -5   8  13       16.67       53.41     98.98 o 
  -4   8  13       94.78       84.66    106.39 o 
  -3   8  13     1755.02     1489.19    155.33 o 
  -2   8  13     4439.40     4592.41    220.45 o 
  -1   8  13     4927.20     4804.90    266.87 o 
   0   8  13      476.28      737.73    134.82 o 
   1   8  13     1199.24     1422.93    163.05 o 
   2   8  13     2800.11     2938.30    426.78 o 
   3   8  13     3930.41     3791.46    234.05 o 
   4   8  13      249.30      572.09    210.49 o 
  -8   9  13     1799.76     1747.68    206.33 o 
  -7   9  13      895.09      985.53    155.08 o 
  -6   9  13      435.59      528.28    136.83 o 
  -5   9  13     1322.07     1498.33    168.47 o 
  -4   9  13      861.64     1153.51    151.65 o 
  -3   9  13     1329.16     1622.16    191.58 o 
  -2   9  13      186.83      221.88    128.85 o 
  -1   9  13     2192.26     2084.79    172.77 o 
   0   9  13     2302.16     2214.27    176.95 o 
   1   9  13      185.36      456.80    213.10 o 
   2   9  13     1034.49     1171.08    195.95 o 
   3   9  13       20.95       14.63    121.66 o 
  -8  10  13     2440.62     2560.27    308.15 o 
  -7  10  13     5831.96     5578.82    250.36 o 
  -6  10  13     2796.44     2935.21    201.64 o 
  -5  10  13      150.88      304.60    139.43 o 
  -4  10  13     3122.93     3129.69    218.80 o 
  -3  10  13     3851.44     3887.75    221.49 o 
  -2  10  13     8492.98     8233.59    273.64 o 
  -1  10  13     4107.44     4032.63    221.24 o 
   0  10  13      127.75       82.39    115.00 o 
   1  10  13      622.00     1186.80    180.59 o 
   2  10  13      945.57     1133.80    190.37 o 
   3  10  13     3215.48     3406.83    459.14 o 
  -7  11  13       21.88       47.32    137.52 o 
  -6  11  13     2985.51     2877.62    220.63 o 
  -5  11  13     4689.46     4540.24    225.28 o 
  -4  11  13     1002.68     1236.36    166.13 o 
  -3  11  13      248.96      530.38    144.59 o 
  -2  11  13       25.66      225.31    129.16 o 
  -1  11  13     1909.15     2026.94    184.27 o 
   0  11  13     2095.44     2196.77    189.41 o 
   1  11  13      672.45      913.91    183.14 o 
   2  11  13     1677.15     1720.33    217.74 o 
  -7  12  13     5239.13     5086.25    296.69 o 
  -6  12  13     3086.94     2856.65    242.19 o 
  -5  12  13       55.95       -2.01    128.22 o 
  -4  12  13     2119.40     2260.55    229.03 o 
  -3  12  13     1941.32     1868.77    179.75 o 
  -2  12  13     5301.27     5326.88    248.32 o 
  -1  12  13     2014.10     2372.35    290.16 o 
   0  12  13      112.54      554.32    159.84 o 
   1  12  13     1156.84     1369.58    193.99 o 
  -6  13  13      270.22      413.02    188.52 o 
  -5  13  13     3135.12     3340.33    243.28 o 
  -4  13  13     3279.51     3151.47    287.30 o 
  -3  13  13     2032.35     2258.95    194.93 o 
  -2  13  13      378.61      333.90    144.83 o 
  -1  13  13     2122.40     2093.11    194.59 o 
   0  13  13     3979.31     3917.37    251.58 o 
   1  13  13     1755.55     1539.42    208.59 o 
  -4  14  13      348.34      379.71    184.00 o 
  -3  14  13     2021.12     2222.34    271.79 o 
  -2  14  13     5358.19     5344.45    310.73 o 
  -1  14  13     2754.70     2856.66    213.09 o 
  -9   0  14       30.57      232.71    249.93 o 
  -8   0  14     2535.83     2617.13    335.84 o 
  -7   0  14     9276.39     9814.51    916.09 o 
  -6   0  14    16228.03    16221.09    640.54 o 
  -5   0  14      843.64     1768.32    318.04 o 
  -4   0  14     2200.06     2011.22    316.53 o 
  -3   0  14    12740.44    12904.44    812.93 o 
  -2   0  14    23699.81    23978.44   1292.68 o 
  -1   0  14    12469.26    12886.49    521.51 o 
   0   0  14      124.49      216.24    134.35 o 
   1   0  14     6564.05     5624.29    311.43 o 
   2   0  14    10609.86    10398.99    402.77 o 
   3   0  14    15876.38    15039.55    641.35 o 
   4   0  14      304.28      645.07    270.67 o 
  -9   1  14     8952.37     9444.84    392.27 o 
  -8   1  14     5670.17     6046.11    322.01 o 
  -7   1  14      262.61      540.22    203.38 o 
  -6   1  14     8452.13     8670.89    335.81 o 
  -5   1  14    24011.90    23730.47    556.19 o 
  -4   1  14    14637.24    15225.94    560.59 o 
  -3   1  14     6275.62     6382.78    281.08 o 
  -2   1  14      476.25      475.36    140.05 o 
  -1   1  14    16432.94    16637.18    429.75 o 
   0   1  14    30223.87    29159.61    511.40 o 
   1   1  14     8896.39     8786.06    245.73 o 
   2   1  14      990.24      897.41    147.93 o 
   3   1  14     4184.23     4207.21    371.54 o 
   4   1  14    17282.59    16562.79    490.76 o 
  -9   2  14        7.59      301.39    256.09 o 
  -8   2  14     3541.74     3314.05    246.16 o 
  -7   2  14    13411.04    13747.58    433.28 o 
  -6   2  14    16778.17    16247.95    468.43 o 
  -5   2  14      531.68      860.48    164.86 o 
  -4   2  14     1573.18     1439.03    174.04 o 
  -3   2  14    10362.42    10422.67    430.20 o 
  -2   2  14    17553.43    18116.06    447.83 o 
  -1   2  14     7030.82     6957.84    264.75 o 
   0   2  14      144.54      191.68    114.73 o 
   1   2  14     6618.80     6292.18    215.84 o 
   2   2  14     9213.61     9040.66    384.10 o 
   3   2  14    11116.19    11228.42    427.11 o 
   4   2  14      800.16     1038.37    195.37 o 
  -9   3  14    15782.93    15433.08    492.35 o 
  -8   3  14     8464.24     8681.98    354.08 o 
  -7   3  14      728.01      663.80    177.64 o 
  -6   3  14    11224.08    11396.10    380.26 o 
  -5   3  14    18511.86    18819.90    486.24 o 
  -4   3  14    10653.10    10919.26    356.75 o 
  -3   3  14     2960.71     2696.28    204.13 o 
  -2   3  14     1175.56     1305.19    172.71 o 
  -1   3  14    11644.91    11364.83    314.75 o 
   0   3  14    15472.55    15601.44    377.74 o 
   1   3  14     4750.78     4677.44    219.57 o 
   2   3  14      311.78      579.51    228.69 o 
   3   3  14     3512.09     3444.72    310.03 o 
   4   3  14    15622.10    15611.69    506.84 o 
  -9   4  14        2.03     -136.89    160.79 o 
  -8   4  14     4909.87     5076.82    290.50 o 
  -7   4  14    17379.65    17443.19    510.62 o 
  -6   4  14    12410.89    12958.19    416.55 o 
  -5   4  14       79.80      130.99    132.78 o 
  -4   4  14      930.43     1026.91    169.38 o 
  -3   4  14     5540.27     5740.22    266.10 o 
  -2   4  14     8410.33     8869.52    281.75 o 
  -1   4  14     2523.44     2477.87    183.40 o 
   0   4  14      377.01      725.08    162.06 o 
   1   4  14     5134.03     5064.72    223.84 o 
   2   4  14     8352.80     7877.75    311.32 o 
   3   4  14     7712.56     7297.48    284.03 o 
   4   4  14     1548.04     1333.30    206.86 o 
  -9   5  14    14347.78    14881.99    507.50 o 
  -8   5  14     8554.06     9339.22    362.84 o 
  -7   5  14     1049.88     1449.47    203.79 o 
  -6   5  14     7294.25     7351.28    317.84 o 
  -5   5  14    12126.01    11991.78    384.58 o 
  -4   5  14     9441.95     9934.51    342.19 o 
  -3   5  14     2679.70     2985.45    231.68 o 
  -2   5  14      817.22      803.74    138.12 o 
  -1   5  14    11161.16    11730.49    325.29 o 
   0   5  14    12024.04    12489.01    327.98 o 
   1   5  14     5204.76     5012.47    220.99 o 
   2   5  14      104.30      305.63    297.60 o 
   3   5  14     2003.48     2170.15    198.86 o 
  -8   6  14     4650.09     5029.81    283.90 o 
  -7   6  14    15771.79    15190.11    450.27 o 
  -6   6  14     8533.48     8710.04    341.74 o 
  -5   6  14      449.56      412.69    155.14 o 
  -4   6  14     1947.34     1773.10    213.72 o 
  -3   6  14     8274.15     7786.48    262.39 o 
  -2   6  14    14283.92    14540.79    346.33 o 
  -1   6  14     4661.59     4660.46    234.09 o 
   0   6  14       69.28      -62.59    129.78 o 
   1   6  14     6424.37     6563.76    320.40 o 
   2   6  14     9139.02     8840.54    338.45 o 
   3   6  14     8051.15     7997.13    349.95 o 
  -8   7  14     6267.50     6205.66    325.38 o 
  -7   7  14       50.90      330.43    231.56 o 
  -6   7  14     5946.61     6275.68    316.62 o 
  -5   7  14    15408.14    15613.50    457.82 o 
  -4   7  14    11345.51    10906.88    312.74 o 
  -3   7  14     2951.89     3341.25    208.50 o 
  -2   7  14     1004.78     1095.92    144.79 o 
  -1   7  14    11565.86    11425.70    333.28 o 
   0   7  14    15662.77    15816.34    386.10 o 
   1   7  14     8390.07     8633.37    347.28 o 
   2   7  14      192.76       38.83    131.24 o 
   3   7  14     2916.05     3151.34    254.08 o 
  -8   8  14     2486.70     3179.93    262.74 o 
  -7   8  14    10252.73     9964.36    567.08 o 
  -6   8  14     7580.19     7622.52    407.68 o 
  -5   8  14     1919.55     2048.72    178.63 o 
  -4   8  14     2614.02     2518.49    190.23 o 
  -3   8  14    12660.94    12587.77    340.31 o 
  -2   8  14    19468.77    19682.53    448.15 o 
  -1   8  14     7383.73     7134.09    271.69 o 
   0   8  14        1.02       24.18    114.47 o 
   1   8  14     5482.27     5236.23    329.59 o 
   2   8  14     8789.58     9363.23    366.44 o 
  -7   9  14       44.82      207.42    254.70 o 
  -6   9  14     3187.99     3014.98    240.05 o 
  -5   9  14    15461.37    14595.70    388.82 o 
  -4   9  14    14922.97    15044.54    381.74 o 
  -3   9  14     5120.58     4845.83    313.59 o 
  -2   9  14      503.72      687.32    150.87 o 
  -1   9  14     9692.51     9955.10    317.20 o 
   0   9  14    14071.45    14029.63    397.58 o 
   1   9  14     8795.27     9019.62    360.92 o 
   2   9  14      169.14      593.25    336.66 o 
  -7  10  14     6716.76     7501.74    626.10 o 
  -6  10  14     7759.96     7156.52    314.53 o 
  -5  10  14     1729.82     1786.71    196.23 o 
  -4  10  14     1292.48     1519.14    177.63 o 
  -3  10  14    10764.32    10783.96    345.71 o 
  -2  10  14    10554.86    10695.57    350.02 o 
  -1  10  14     5062.61     5097.33    247.86 o 
   0  10  14        1.80      154.45    151.70 o 
   1  10  14     3513.70     3786.08    268.77 o 
  -6  11  14     1462.28     1648.81    218.38 o 
  -5  11  14     9131.30     8730.14    405.34 o 
  -4  11  14     8773.29     8997.93    320.44 o 
  -3  11  14     2312.14     2544.24    245.10 o 
  -2  11  14      787.79      994.92    164.22 o 
  -1  11  14     5160.06     5150.07    273.90 o 
   0  11  14     7126.06     6864.73    324.87 o 
  -5  12  14     1403.22     1276.21    216.89 o 
  -4  12  14      784.24     1045.93    171.52 o 
  -3  12  14     6440.91     6602.40    287.20 o 
  -2  12  14     3766.74     3417.53    313.11 o 
  -1  12  14     1176.58     1605.09    204.14 o 
  -8   1  15       95.05       -7.26    149.96 o 
  -7   1  15      351.75      483.93    213.12 o 
  -6   1  15      425.79      612.97    180.20 o 
  -5   1  15       14.86      -14.76    118.47 o 
  -4   1  15        0.88      -90.36    153.59 o 
  -3   1  15        2.82      -66.98    126.67 o 
  -2   1  15       71.49       58.03    129.03 o 
  -1   1  15        1.17      105.65    137.81 o 
   0   1  15       24.97      151.36    131.19 o 
   1   1  15      212.81        2.38    107.95 o 
   2   1  15      260.93      463.89    185.19 o 
  -8   2  15       85.26      383.24    181.12 o 
  -7   2  15      151.72       68.51    150.24 o 
  -6   2  15      178.81      892.85    187.67 o 
  -5   2  15      687.59     1290.15    251.51 o 
  -4   2  15      743.36     1176.07    184.29 o 
  -3   2  15      349.14      492.04    159.53 o 
  -2   2  15      106.74      335.77    205.29 o 
  -1   2  15        1.46       24.95    128.14 o 
   0   2  15       68.41      108.68    124.83 o 
   1   2  15      479.40      609.99    154.62 o 
   2   2  15       21.07       -9.13    119.51 o 
  -8   3  15        5.18      -24.43    151.23 o 
  -7   3  15      415.84      247.04    193.72 o 
  -6   3  15     1264.37     1488.01    221.63 o 
  -5   3  15      872.64     1068.02    197.16 o 
  -4   3  15      117.38      -55.29    131.01 o 
  -3   3  15       63.83      -24.87    117.54 o 
  -2   3  15       27.17      513.77    195.04 o 
  -1   3  15      433.64      552.03    156.48 o 
   0   3  15       55.31      110.09    115.48 o 
   1   3  15      115.94       45.43    119.74 o 
   2   3  15      332.85       83.17    137.72 o 
  -8   4  15      307.31      400.41    188.57 o 
  -7   4  15     2273.61     2252.55    238.98 o 
  -6   4  15      288.87      259.93    312.13 o 
  -5   4  15      189.59      354.27    165.00 o 
  -4   4  15     1021.76     1203.59    200.60 o 
  -3   4  15      582.85      508.35    158.72 o 
  -2   4  15     1310.26     1403.31    209.82 o 
  -1   4  15       90.57       48.69    135.00 o 
   0   4  15      124.09      149.96    129.52 o 
   1   4  15       28.63       14.47    122.73 o 
   2   4  15      465.14      652.22    187.63 o 
  -8   5  15     1369.00     1351.76    223.67 o 
  -7   5  15      607.92      498.76    250.02 o 
  -6   5  15       92.59       11.89    272.55 o 
  -5   5  15      792.99     1008.94    190.22 o 
  -4   5  15      100.79      560.83    214.24 o 
  -3   5  15      333.47      288.08    153.59 o 
  -2   5  15        4.24      158.04    215.26 o 
  -1   5  15     1592.35     1586.27    176.02 o 
   0   5  15      105.99      109.07    180.40 o 
   1   5  15       21.38       48.74    136.37 o 
   2   5  15        3.45      221.01    155.74 o 
  -7   6  15     2874.24     3008.64    246.04 o 
  -6   6  15     2435.88     2619.73    244.79 o 
  -5   6  15      681.69      496.28    195.39 o 
  -4   6  15       31.81      186.86    265.97 o 
  -3   6  15      216.68      398.01    160.98 o 
  -2   6  15     2514.65     2603.74    235.18 o 
  -1   6  15      620.83      800.40    154.83 o 
   0   6  15     1046.23     1095.06    171.23 o 
   1   6  15     1078.97     1333.32    208.06 o 
  -7   7  15     1764.51     1803.35    227.96 o 
  -6   7  15       25.51      263.47    163.34 o 
  -5   7  15      381.23      510.32    206.95 o 
  -4   7  15      129.32      301.01    162.39 o 
  -3   7  15      307.59      546.06    215.66 o 
  -2   7  15       82.89       17.93    113.41 o 
  -1   7  15     2243.05     2367.85    207.05 o 
   0   7  15     1016.21      966.06    175.99 o 
   1   7  15      133.25      237.27    175.47 o 
  -6   8  15     2135.58     2142.16    237.38 o 
  -5   8  15        8.34       73.04    190.64 o 
  -4   8  15      434.07      134.52    158.46 o 
  -3   8  15      866.96     1216.91    287.13 o 
  -2   8  15     2581.39     2763.33    200.84 o 
  -1   8  15     1472.33     1897.44    280.54 o 
   0   8  15     1189.55     1371.05    196.36 o 
  -5   9  15     2353.82     2238.16    229.37 o 
  -4   9  15      401.53      253.34    185.55 o 
  -3   9  15      300.95      610.75    216.39 o 
  -2   9  15        9.15      136.90    145.42 o 
  -1   9  15     1587.08     1440.11    180.03 o 
   0   9  15     1560.67     1390.76    213.29 o 
  -4  10  15     3104.17     3241.30    233.98 o 
  -3  10  15     3114.45     3387.02    248.83 o 
  -2  10  15     4085.45     3959.24    323.42 o 
  -7   0  16    10216.33    11052.70    611.02 o 
  -6   0  16     5845.30     6462.31    692.76 o 
  -5   0  16      272.22      412.85    376.86 o 
  -4   0  16     1500.81     1716.16    324.25 o 
  -3   0  16    14478.22    14988.28    677.04 o 
  -2   0  16    18281.57    18662.90    746.59 o 
  -1   0  16     3046.08     3493.01    401.76 o 
   0   0  16      477.98       76.25    399.05 o 
   1   0  16     5761.34     6184.06    622.22 o 
  -7   1  16        6.00      344.53    250.52 o 
  -6   1  16    12322.29    12507.87    459.36 o 
  -5   1  16    13372.64    14080.35    472.30 o 
  -4   1  16    11901.74    11586.83    409.79 o 
  -3   1  16     4698.72     4938.42    423.74 o 
  -2   1  16     3769.31     3901.93    268.79 o 
  -1   1  16    15062.63    15199.49    454.26 o 
   0   1  16    15446.18    14681.65    439.68 o 
   1   1  16     3271.68     2858.43    283.81 o 
  -7   2  16    12900.28    12587.33    450.08 o 
  -6   2  16     6381.51     6695.81    351.61 o 
  -5   2  16      235.61      467.98    205.25 o 
  -4   2  16     2934.20     3419.83    275.19 o 
  -3   2  16    12970.54    13151.39    446.06 o 
  -2   2  16    12241.97    11773.70    408.56 o 
  -1   2  16     1140.57     1194.07    210.42 o 
   0   2  16     2167.22     1774.11    246.95 o 
  -6   3  16    11408.66    11331.36    565.68 o 
  -5   3  16    12308.30    12391.67    450.72 o 
  -4   3  16     6243.25     7056.68    363.73 o 
  -3   3  16      214.77      326.40    173.51 o 
  -2   3  16     3446.62     3312.42    252.60 o 
  -1   3  16    12934.05    12671.09    413.39 o 
   0   3  16     9016.49     8844.63    348.21 o 
  -6   4  16     6275.15     6350.30    371.37 o 
  -5   4  16       23.03      697.02    480.40 o 
  -4   4  16     2596.30     2987.92    262.47 o 
  -3   4  16     5849.45     5953.00    308.31 o 
  -2   4  16     5673.80     5808.22    315.65 o 
  -1   4  16      906.64     1221.55    231.18 o 
   0   4  16     2079.34     2306.77    229.60 o 
  -6   5  16     6705.78     6761.67    347.65 o 
  -5   5  16    10847.49    10315.14    430.30 o 
  -4   5  16     4974.04     5005.80    311.17 o 
  -3   5  16       48.08      181.97    160.02 o 
  -2   5  16     1792.33     1938.30    215.23 o 
  -1   5  16     9586.61     9347.31    372.12 o 
   0   5  16     7108.24     7064.92    552.67 o 
  -5   6  16      159.02      387.72    172.57 o 
  -4   6  16     3071.84     3555.45    269.27 o 
  -3   6  16     6318.35     7094.43    368.98 o 
  -2   6  16     6078.94     6228.84    328.39 o 
  -1   6  16     1295.53     1777.53    224.06 o 
  -4   7  16     7481.55     7473.83    345.57 o 
  -3   7  16     1264.97     1641.60    362.97 o 
  -2   7  16     1253.10     1721.70    224.04 o 
                                                 
